# Supplementary material for: Using machine learning to predict processes and morphometric features of watershed
Source: Sci Rep. 2023 May 25;13:8498. doi: 10.1038/s41598-023-35634-2 (PMC10212989; doi:10.1038/s41598-023-35634-2)
Supplement: Supplementary file 1 — Supplementary Information 1. [file 41598_2023_35634_MOESM1_ESM.zip]

Archive with 334 entries (331 files):
- data/all-fan1.cpg
- data/all-fan1.dbf
- data/all-fan1.prj
- data/all-fan1.sbn
- data/all-fan1.sbx
- data/all-fan1.shp
- data/all-fan1.shx
- data/ANN/
- data/ANN/~$data-total4-lithology.xlsx
- data/ANN/data-for-ANN.xlsx
- data/ANN/data-for-ANN-AGE.txt
- data/ANN/data-for-ANN-erosion.csv
- data/ANN/data-for-ANN-Erosion.txt
- data/ANN/data-for-ANN-lithology.csv
- data/ANN/data-for-ANN-LITHOLOGY.txt
- data/ANN/data-total4-lithology.xlsx
- data/DEM2.tfw
- data/DEM2.tif
- data/DEM2.tif.aux.xml
- data/DEM2.tif.enp
- data/DEM2.tif.ovr
- data/Export_Output.cpg
- data/Export_Output.dbf
- data/Export_Output.prj
- data/Export_Output.sbn
- data/Export_Output.sbx
- data/Export_Output.shp
- data/Export_Output.shp.xml
- data/Export_Output.shx
- data/Export_Output_2.cpg
- data/Export_Output_2.dbf
- data/Export_Output_2.prj
- data/Export_Output_2.sbn
- data/Export_Output_2.sbx
- data/Export_Output_2.shp
- data/Export_Output_2.shp.xml
- data/Export_Output_2.shx
- data/Export_Output_3.cpg
- data/Export_Output_3.dbf
- data/Export_Output_3.prj
- data/Export_Output_3.sbn
- data/Export_Output_3.sbx
- data/Export_Output_3.shp
- data/Export_Output_3.shp.xml
- data/Export_Output_3.shx
- data/fan1.cpg
- data/fan1.dbf
- data/fan1.gdb/
- data/fan1.gdb/a00000001.freelist
- data/fan1.gdb/a00000001.gdbindexes
- data/fan1.gdb/a00000001.gdbtable
- data/fan1.gdb/a00000001.gdbtablx
- data/fan1.gdb/a00000001.TablesByName.atx
- data/fan1.gdb/a00000002.gdbtable
- data/fan1.gdb/a00000002.gdbtablx
- data/fan1.gdb/a00000003.gdbindexes
- data/fan1.gdb/a00000003.gdbtable
- data/fan1.gdb/a00000003.gdbtablx
- data/fan1.gdb/a00000004.CatItemsByPhysicalName.atx
- data/fan1.gdb/a00000004.CatItemsByType.atx
- data/fan1.gdb/a00000004.FDO_UUID.atx
- data/fan1.gdb/a00000004.freelist
- data/fan1.gdb/a00000004.gdbindexes
- data/fan1.gdb/a00000004.gdbtable
- data/fan1.gdb/a00000004.gdbtablx
- data/fan1.gdb/a00000004.spx
- data/fan1.gdb/a00000005.CatItemTypesByName.atx
- data/fan1.gdb/a00000005.CatItemTypesByParentTypeID.atx
- data/fan1.gdb/a00000005.CatItemTypesByUUID.atx
- data/fan1.gdb/a00000005.gdbindexes
- data/fan1.gdb/a00000005.gdbtable
- data/fan1.gdb/a00000005.gdbtablx
- data/fan1.gdb/a00000006.CatRelsByDestinationID.atx
- data/fan1.gdb/a00000006.CatRelsByOriginID.atx
- data/fan1.gdb/a00000006.CatRelsByType.atx
- data/fan1.gdb/a00000006.FDO_UUID.atx
- data/fan1.gdb/a00000006.freelist
- data/fan1.gdb/a00000006.gdbindexes
- data/fan1.gdb/a00000006.gdbtable
- data/fan1.gdb/a00000006.gdbtablx
- data/fan1.gdb/a00000007.CatRelTypesByBackwardLabel.atx
- data/fan1.gdb/a00000007.CatRelTypesByDestItemTypeID.atx
- data/fan1.gdb/a00000007.CatRelTypesByForwardLabel.atx
- data/fan1.gdb/a00000007.CatRelTypesByName.atx
- data/fan1.gdb/a00000007.CatRelTypesByOriginItemTypeID.atx
- data/fan1.gdb/a00000007.CatRelTypesByUUID.atx
- data/fan1.gdb/a00000007.gdbindexes
- data/fan1.gdb/a00000007.gdbtable
- data/fan1.gdb/a00000007.gdbtablx
- data/fan1.gdb/a0000000a.gdbindexes
- data/fan1.gdb/a0000000a.gdbtable
- data/fan1.gdb/a0000000a.gdbtablx
- data/fan1.gdb/a0000000a.spx
- data/fan1.gdb/gdb
- data/fan1.gdb/timestamps
- data/fan1.kmz
- data/fan1.lyr
- data/fan1.prj
- data/fan1.sbn
- data/fan1.sbx
- data/fan1.shp
- data/fan1.shp.DESKTOP-C7C6H05.9696.8220.sr.lock
- data/fan1.shx
- data/fan1_.dbf
- data/fan1_.evf
- data/fan2.cpg
- data/fan2.dbf
- data/fan2.kmz
- data/fan2.prj
- data/fan2.sbn
- data/fan2.sbx
- data/fan2.shp
- data/fan2.shp.xml
- data/fan2.shx
- data/fan2_.dbf
- data/fan2_.evf
- data/fan3.cpg
- data/fan3.dbf
- data/fan3.kmz
- data/fan3.prj
- data/fan3.sbn
- data/fan3.sbx
- data/fan3.shp
- data/fan3.shp.xml
- data/fan3.shx
- data/fan3_.dbf
- data/fan3_.evf
- data/fan4.cpg
- data/fan4.dbf
- data/fan4.kmz
- data/fan4.prj
- data/fan4.sbn
- data/fan4.sbx
- data/fan4.shp
- data/fan4.shp.DESKTOP-C7C6H05.9696.8220.sr.lock
- data/fan4.shx
- data/fan4_.dbf
- data/fan4_.evf
- data/fan5.cpg
- data/fan5.dbf
- data/fan5.kmz
- data/fan5.prj
- data/fan5.sbn
- data/fan5.sbx
- data/fan5.shp
- data/fan5.shp.DESKTOP-C7C6H05.9696.8220.sr.lock
- data/fan5.shx
- data/fan5_.dbf
- data/fan5_.evf
- data/fan6.cpg
- data/fan6.dbf
- data/fan6.kmz
- data/fan6.prj
- data/fan6.sbn
- data/fan6.sbx
- data/fan6.shp
- data/fan6.shp.DESKTOP-C7C6H05.9696.8220.sr.lock
- data/fan6.shx
- data/fan6_.dbf
- data/fan6_.evf
- data/fan7.cpg
- data/fan7.dbf
- data/fan7.kmz
- data/fan7.prj
- data/fan7.sbn
- data/fan7.sbx
- data/fan7.shp
- data/fan7.shp.DESKTOP-C7C6H05.17540.15180.sr.lock
- data/fan7.shp.xml
- data/fan7.shx
- data/fan7_.dbf
- data/fan7_.evf
- data/fanfan.cpg
- data/fanfan.dbf
- data/fanfan.prj
- data/fanfan.sbn
- data/fanfan.sbx
- data/fanfan.shp
- data/fanfan.shx
- data/fanfan_.dbf
- data/fanfan_.evf
- data/geo.cpg
- data/geo.dbf
- data/geo.prj
- data/geo.sbn
- data/geo.sbx
- data/geo.shp
- data/geo.shp.xml
- data/geo.shx
- data/geology.cpg
- data/geology.dbf
- data/geology.prj
- data/geology.sbn
- data/geology.sbx
- data/geology.shp
- data/geology.shp.xml
- data/geology.shx
- data/geology2.cpg
- data/geology2.dbf
- data/geology2.prj
- data/geology2.sbn
- data/geology2.sbx
- data/geology2.shp
- data/geology2.shp.xml
- data/geology2.shx
- data/iran.cpg
- data/iran.dbf
- data/iran.prj
- data/iran.sbn
- data/iran.sbx
- data/iran.shp
- data/iran.shx
- data/Iran-2.cpg
- data/Iran-2.dbf
- data/Iran-2.prj
- data/Iran-2.sbn
- data/Iran-2.sbx
- data/Iran-2.shp
- data/Iran-2.shx
- data/point1.cpg
- data/point1.dbf
- data/point1.prj
- data/point1.sbn
- data/point1.sbx
- data/point1.shp
- data/point1.shp.xml
- data/point1.shx
- data/point1111t.cpg
- data/point1111t.dbf
- data/point1111t.prj
- data/point1111t.sbn
- data/point1111t.sbx
- data/point1111t.shp
- data/point1111t.shp.xml
- data/point1111t.shx
- data/point2.cpg
- data/point2.dbf
- data/point2.prj
- data/point2.sbn
- data/point2.sbx
- data/point2.shp
- data/point2.shp.xml
- data/point2.shx
- data/point3.cpg
- data/point3.dbf
- data/point3.prj
- data/point3.sbn
- data/point3.sbx
- data/point3.shp
- data/point3.shp.xml
- data/point3.shx
- data/point6.cpg
- data/point6.dbf
- data/point6.prj
- data/point6.sbn
- data/point6.sbx
- data/point6.shp
- data/point6.shp.xml
- data/point6.shx
- data/point7.cpg
- data/point7.dbf
- data/point7.prj
- data/point7.sbn
- data/point7.sbx
- data/point7.shp
- data/point7.shp.DESKTOP-C7C6H05.17540.15180.sr.lock
- data/point7.shp.xml
- data/point7.shx
- data/river.cpg
- data/river.dbf
- data/river.prj
- data/river.sbn
- data/river.sbx
- data/river.shp
- data/river.shp.DESKTOP-C7C6H05.17540.15180.sr.lock
- data/river.shp.DESKTOP-C7C6H05.9696.8220.sr.lock
- data/river.shp.xml
- data/river.shx
- data/river1.cpg
- data/river1.dbf
- data/river1.prj
- data/river1.sbn
- data/river1.sbx
- data/river1.shp
- data/river1.shp.xml
- data/river1.shx
- data/subbasin/
- data/subbasin/fan1.cpg
- data/subbasin/fan1.dbf
- data/subbasin/fan1.prj
- data/subbasin/fan1.sbn
- data/subbasin/fan1.sbx
- data/subbasin/fan1.shp
- data/subbasin/fan1.shx
- data/subbasin/subbasin2.cpg
- data/subbasin/subbasin2.dbf
- data/subbasin/subbasin2.prj
- data/subbasin/subbasin2.sbn
- data/subbasin/subbasin2.sbx
- data/subbasin/subbasin2.shp
[truncated: 34 more entries]
