# Supplementary material for: Using machine learning to predict processes and morphometric features of watershed
Source: Sci Rep. 2023 May 25;13:8498. doi: 10.1038/s41598-023-35634-2 (PMC10212989; doi:10.1038/s41598-023-35634-2)
Supplement: Supplementary file 1 — Supplementary Information 1. [file 41598_2023_35634_MOESM1_ESM.zip › data/ANN/data-for-ANN.xlsx]

## Sheet: Sheet1
Code	Area of alluvial fan	Perimeter of alluvial fan	Length of alluvial fan	Minimum altitude of alluvial fan	Maximum altitude of alluvial fan	Altitude / Length_alluvial fan	Minimum slope of alluvial fan	Maximum slope of alluvial fan	Radius alluvial fan	Angel of alluvial fan	BS	cc	Volume of alluvial fan	Perimeter of sub basin	Area of sub basin	Minimum altitude of sub basin	Maximum altitude of sub basin	M	Cirb	Altitude / Length_sub basin	Length of stream	Length of sub basin	Maximum slope of sub basin	Minimum slope of sub basin	Db	CODE_Erosion	code-lithology	Geology unit	Age of alluvial fan	Erosion
53	3.94983	8.058	3	1001	1074	345.833	4	60	2.3	61	1.5	1.8561	1.064	9.04649	5.4955	1091	1382	9.6356	0.843407	291	1.67	3.38	74	12	804	A	H	qft2-pcph	old	3
52	7.38637	10.92	3.19	994	1040	318.809	7	24	3.9	55	0.818	1.9739	1.989	13.717	12.6573	1055	1169	0.711579	0.844913	114	4.11	5.29	64	1.4	1013.5	A	H	qft2-pcph	old	3
7	1.81598	5.506	1.6	665	725	434.375	0.42	5.4	2.1	47	0.7619	1.056	0.46	6.392	2.68124	735	1069	46.4597	0.824235	902	1.6	2.57	40	2	565	B	C	omr-eoas-ja	new	4
7	1.81598	5.506	1.6	665	725	434.375	0.42	5.4	2.1	47	0.7619	1.056	0.46	6.392	2.68124	735	1069	46.4597	0.824235	902	1.6	2.57	40	2	565	B	C	omr-eoas-ja	new	4
35	2.26542	6.224	2.3	1245	1321	557.826	20	49	1.7	60	1.353	1.2734	0.682	7.47697	3.73695	1335	1680	24.7049	0.839568	345	1.7	2.64	79	15	473	C	A	eavt-ogr	old	5
38	1.17862	4.288	1.48	1264	1316	871.622	12	42	1.1	53	1.31	1.1279	0.258	9.02004	5.37051	1318	1677	12.447	0.829065	359	1.33	3.47	77	17	748.5	C	A	eavt-ogr	old	5
39	0.916391	4.089	1.64	1301	1355	809.756	19	38	1.9	57	1.64	0.9219	0.272	9.51961	6.67194	1362	1649	6.44729	0.924706	287	2.87	3.05	76	7	751	C	A	eavt-ogr	old	5
26	1.66989	5.429	2.05	1094	1187	556.341	28	46	1.6	53	1.281	1.1291	0.505	7.13659	3.47488	1196	1687	40.6632	0.856936	491	1.99	2.75	80	38	540	C	A	edvt	old	5
28	3.03368	7.67	2.88	1063	1280	406.771	21	74	2.1	67	1.44	1.2976	1.122	8.26582	4.62254	1363	1846	22.6041	0.849763	483	2.1	3.04	80	39	816	C	A	edvt-ogr	old	5
31	5.18715	9.016	3.21	1205	1353	398.442	41	58	2	50	1.605	2.9743	0.933	13.3791	12.5612	1330	2034	4.46178	0.881384	704	4.91	2.85	81	36	958	C	A	eviv-ogr	old	5
48	9.97359	12.475	4.4	1015	1154	246.477	0.6	46	2.4	35	1.833	6.8079	1.075	10.8673	8.51127	1022	1049	0.372713	0.905198	27	3.7	3.57	60	4	808	C	F	plms	old	5
25	1.24953	5.247	1.9	1115	1172	601.842	20	40	1.4	70	1.357	0.7307	0.541	5.09333	1.93996	1154	1294	37.2001	0.939244	140	1.43	1.68	69	8.5	514.5	C	F	qft1	old	5
29	6.37913	10.34	4.08	1124	1284	295.098	20	43	1.7	52	2.4	4.1369	1.049	10.3981	6.74619	1269	1740	10.3491	0.783682	471	2.45	4.18	79	7	815	C	G	qft1-ogr	old	5
30	7.07253	10.865	3.9	1134	1276	308.974	22	44	2.8	49	1.393	2.9555	1.556	10.3932	6.70532	1285	1934	14.4347	0.779671	649	2.62	4.14	83	23	890.5	C	G	qft1-ogr	old	5
54	7.42229	11.195	4.27	1097	1237	273.302	11	48	2.4	53	1.779	3.3449	1.579	12.8954	8.37673	1252	1840	8.3797	0.632697	588	4.35	4.91	83	38	912	C	G	qft1-ogr	old	5
2	3.7071	8.672	3.61	988	1056	283.102	4.8	66.68	1.29	64	3.008	2.7665	0.806	9.20062	5.2365	1091	1253	5.90789	0.776957	162	2.89	3.81	74	10	819.5	C	H	qft2-pj	old	5
4	2.11999	6.061	1.89	988	1074	545.503	3.8	66	2.2	39	1.181	1.9467	0.343	10.9559	6.47299	1038	1247	4.98811	0.677333	209	3.11	4.78	70	6.5	878	C	H	qft2-pj	old	5
1	8.46015	12.163	4.21	994	1083	246.675	4.2	6.5	3.75	48	1.138	2.7308	2.174	17.465	17.8181	1096	1459	1.14336	0.733688	363	5.98	7.24	75	13	1071	C	H	Qft2-pj-ktzl	old	5
44	17.5266	19.608	8.36	1205	1305	150.12	7	63	3.2	84	2.612	3.7378	6.533	22.6538	35.778	1322	1543	0.172648	0.875633	221	7.71	8	71	1.7	1013	D	A	eav	old	6
32	18.5556	16.804	6.11	1211	1392	213.011	17	53	2.7	50	1.608	5.5992	3.375	24.6975	33.8373	1411	1977	0.494339	0.696755	566	6.45	10.2	78	22	998	D	A	eavt-ogr	old	6
27	1.37598	6.204	2.6	1090	1330	465.385	31	43	1.3	72	2	0.8426	0.708	7.61567	3.67897	1339	1914	42.4829	0.79671	575	1.75	2.76	81	42	615.5	D	A	edvt	old	6
2	0.48058	2.653	0.775	673	690	879.355	0.59	3.7	0.94	30	0.8245	0.981	0.06	5.58	2.18795	690	991	62.8772	0.882588	840.5	1.44	2.03	37	2	550.5	D	C	omr-eoas-ja	new	6
3	0.447669	2.565	0.739	673	680	915.426	0	3.1	0.89	65	0.8303	0.443	0.12	5.379	2.09404	677	1022	78.6774	0.909015	849.5	1.32	1.87	41	1	608	D	C	omr-eoas-ja	new	6
4	0.423781	2.434	0.8	673	688	850.625	0.4	4.8	0.8	43	1	0.706	0.08	4.936	1.73786	674	1099	140.721	0.89589	886.5	1.3	1.82	37	1	767	D	C	omr-eoas-ja	new	6
5	0.590109	2.863	0.798	663	673	837.093	0.14	2.6	1	16	0.798	2.108	0.04	4.917	1.626	665	999	126.33	0.844715	832	1.3	1.87	39	0	557.5	D	C	omr-eoas-ja	new	6
6	0.977439	3.899	1.09	672	708	633.028	0.53	6.33	1.4	48	0.7786	0.835	0.21	3.928	1.10129	688	857	139.341	0.896499	772.5	0.86	1.24	33	0	500	D	C	omr-eoas-ja	new	6
2	0.48058	2.653	0.775	673	690	879.355	0.59	3.7	0.94	30	0.8245	0.981	0.06	5.58	2.18795	690	991	62.8772	0.882588	840.5	1.44	2.03	37	2	550.5	D	C	omr-eoas-ja	new	6
3	0.447669	2.565	0.739	673	680	915.426	0	3.1	0.89	65	0.8303	0.443	0.12	5.379	2.09404	677	1022	78.6774	0.909015	849.5	1.32	1.87	41	1	608	D	C	omr-eoas-ja	new	6
4	0.423781	2.434	0.8	673	688	850.625	0.4	4.8	0.8	43	1	0.706	0.08	4.936	1.73786	674	1099	140.721	0.89589	886.5	1.3	1.82	37	1	767	D	C	omr-eoas-ja	new	6
5	0.590109	2.863	0.798	663	673	837.093	0.14	2.6	1	16	0.798	2.108	0.04	4.917	1.626	665	999	126.33	0.844715	832	1.3	1.87	39	0	557.5	D	C	omr-eoas-ja	new	6
6	0.977439	3.899	1.09	672	708	633.028	0.53	6.33	1.4	48	0.7786	0.835	0.21	3.928	1.10129	688	857	139.341	0.896499	772.5	0.86	1.24	33	0	500	D	C	omr-eoas-ja	new	6
40	2.8842	7.285	3.01	1284	1348	437.209	13	43	1.5	58	1.917	1.8162	0.797	14.9992	15.9628	1336	1554	0.85554	0.891177	218	5.25	5.37	77	5	1021	D	E	plc-eav	old	6
41	2.90658	7.52	2.9	1281	1390	460.517	17	46	1.7	78	1.611	1.1868	1.184	9.67188	5.46632	1391	1701	10.3746	0.733943	310	2.93	3.96	80	18	631	D	E	plc-eav	old	6
45	6.63708	10.521	3.87	1022	1110	275.452	7	47	2.7	51	1.825	3.5191	1.217	14.3698	14.49	1022	1077	0.261954	0.881361	55	4.64	5.21	53	6	963.5	D	F	plms	old	6
46	8.26741	10.903	4.01	1073	1184	281.421	8	52	2.3	31	1.743	6.6458	0.831	12.6359	11.2398	1059	1063	0.0316626	0.884162	4	3.31	4.54	30	11	918	D	F	plms	old	6
47	5.2929	8.969	3.4	1053	1163	325.882	16	54	1.5	57	2.179	3.4126	0.879	12.1869	10.2097	1039	1060	0.201463	0.863402	21	3.24	4.67	43	7.3	894	D	F	plms	old	6
33	7.62042	15.621	7.17	1181	1369	177.824	13	42	2.6	45	2.758	3.7337	2.439	24.3143	32.0613	1353	2067	0.694603	0.681158	714	7.04	10.23	82	57	949.5	D	G	qft1-eav	old	6
34	12.4934	16.524	7.3	1123	1311	166.712	12	52	3.3	73	2.147	2.8853	5.268	18.7019	17.3494	1335	2050	2.37541	0.623017	715	5.78	8.23	82	31	995	D	G	qft1-eav	old	6
37	2.80283	7.49	2.94	1310	1356	453.401	13	43	1.9	66	1.547	1.281	1.072	7.98571	3.11195	1350	1562	21.8913	0.612908	212	2.2	2.99	77	2.7	666.5	D	G	qft1-ogr	old	6
36	1.72153	5.901	2.3	1289	1337	570.87	17	19	1.5	76	1.533	0.8655	0.762	10.617	7.84135	1349	1613	4.29361	0.873736	264	2.66	3.97	78	13	791	D	G	qft1-ogr	old	6
11	18.6367	19.794	7.41	1067	1223	154.521	10	59	4.7	71	1.577	3.2016	7.189	19.5175	26.6892	1264	2077	1.14135	0.879985	813	5.43	6.62	86	33	911	D	H	qft2	old	6
3	5.16453	9.639	3.09	985	1036	327.023	2.7	23.21	3.1	58	1.104	1.823	1.459	13.1708	10.6316	1051	1398	3.06995	0.769773	347	4.29	5.2	76	10	944	D	H	qft2-ktzl-pj	old	6
22	0.748104	3.57	1.43	1080	1137	775.175	31	41	0.49	45	2.424	1.6158	0.11	3.77245	0.916693	1130	1229	117.811	0.809034	99	1	1.46	59	18.3	460.5	E	A	ef	old	7
21	2.50882	7.162	2.63	1079	1199	433.08	26	50	1.8	57	1.461	1.4016	0.785	7.76181	3.78729	1199	1645	31.0941	0.789573	446	2.7	3.07	82	33	650.5	E	A	ef-ogr	old	7
20	2.97985	7.174	3.01	1041	1197	371.761	29	56	1.6	59	1.881	1.8093	0.826	7.18291	3.71818	1190	1632	31.9713	0.905147	442	1.54	2.51	84	25	633	E	A	ef-ogr	old	7
10	5.1148	8.946	3.61	1290	1416	374.792	1.6	7.2	2	55	1.8	2.665	1.15	11.677	8.26079	1773	1940	2.44722	0.760937	1856.5	2.53	4.5	34	8.23	969.5	E	B	MUR	old	7
9	3.39587	7.821	2.99	1313	1425	457.86	1.2	3.6	1.5	64	1.99	2.027	0.83	9.81	5.57204	1459	1991	17.135	0.727219	1725	2	4.24	30	2.7	963	E	B	MUR	old	7
8	5.56441	9.98	3.56	1307	1423	383.427	2	2.6	2.5	67	1.42	1.904	1.73	11.362	8.20007	1450	1900	6.69234	0.797806	1675	2.97	4.51	29	4	1109.5	E	B	MUR	old	7
11	7.84348	10.288	3.63	1313	1478	384.435	1.7	5.5	2.8	32	1.3	5.018	0.95	13.694	12.7996	1525	2513	6.03067	0.857284	2019	2.9	5.4	37	5	1230	E	B	MUR	old	7
12	2.66756	6.264	1.9	1339	1427	727.895	1.4	8.4	2.3	37	0.83	1.796	0.47	10.164	6.94589	1454	2177	14.9859	0.844478	1815.5	2.17	3.77	37	6.3	943	E	B	MUR	old	7
6	7.77223	11.388	4.23	1283	1385	315.366	1.5	1.8	3.2	51	1.32	2.73	2.01	15.623	18.2015	1411	1746	1.01118	0.936631	1578.5	5	5.29	27	3.3	1415.5	E	B	MUR	old	7
7	1.88786	5.617	1.88	1310	1476	740.957	3	12	1.9	59	0.99	0.965	0.61	11.419	6.93071	1435	1722	5.97484	0.667592	1578.5	2.8	4.78	20	3.9	904.5	E	B	MUR	old	7
4	4.37272	8.606	3.5	1361	1510	410.143	3.2	8.8	2	60	1.75	2.089	1.22	13.989	13.3776	1569	2508	5.24701	0.858604	2038.5	3.8	5.6	34	3.3	1190.5	E	B	MUR	old	7
3	5.91244	10.601	4.38	1364	1511	328.196	3.7	12	1.8	63	2.43	2.989	1.44	16.353	17.0431	1530	2346	2.80927	0.800467	1938	3.19	6.8	30	3.8	1293	E	B	MUR	old	7
2	12.527	16.105	4.81	1367	1538	301.975	1.5	14.3	5.5	79	0.87	1.653	6.08	19.307	19.2903	1551	2216	1.78707	0.64998	1883.5	7.7	8.13	26	3.3	1268	E	B	MUR	old	7
49	4.2974	10.268	4.029	1091	1146	277.612	8	74	2.2	68	1.831	1.6465	1.752	11.4533	6.30413	1117	1185	1.71104	0.603603	68	4	5.01	52	2.4	943.5	E	B	murm	old	7
50	3.69478	8.087	3.51	10990	1119	1724.93	3	46	1.4	61	2.507	2.4797	0.872	11.6339	6.59757	1126	1195	1.58519	0.612238	69	4.08	5.27	52	5	951.5	E	B	murm	old	7
51	5.30073	10.768	4.73	1056	1122	230.233	3	36	1.9	72	2.365	2.1102	1.98	14.2524	11.5812	1127	1216	0.663569	0.716088	89	5.21	6.08	55	3.4	1028.5	E	B	murm	old	7
1	5.56719	9.309	2.19	675	719	318.265	0.16	5.4	3.8	22	0.5763	3.813	0.53	11.171	8.5707	733	1123	5.30923	0.862625	928	1.91	3.12	49	2	1042	E	C	omr-eoas-ja	new	7
10	0.633814	3.006	0.834	677	692	820.743	0.27	1.5	1.1	28	0.7582	1.174	0.07	6.763	3.02817	686	916	25.0823	0.831556	801	1.5	2.17	32	3	495.5	E	C	omr-eoas-ja	new	7
1	5.56719	9.309	2.19	675	719	318.265	0.16	5.4	3.8	22	0.5763	3.813	0.53	11.171	8.5707	733	1123	5.30923	0.862625	928	1.91	3.12	49	2	1042	E	C	omr-eoas-ja	new	7
10	0.633814	3.006	0.834	677	692	820.743	0.27	1.5	1.1	28	0.7582	1.174	0.07	6.763	3.02817	686	916	25.0823	0.831556	801	1.5	2.17	32	3	495.5	E	C	omr-eoas-ja	new	7
10	14.5713	16.388	6.57	1052	1212	172.298	4	43	3.5	61	1.991	4.149	3.845	14.6905	15.4763	1245	1935	2.88081	0.900705	690	2.63	4.49	84	42	968.5	E	C	pj	old	7
1	12.0796	12.714	4.138	176	258	52.441	0.1	4	3.9	26	1.061	6.82	1.22	16.634	20.9634	279	548	0.612109	0.951608	413.5	4.64	5.11	34	1.5	1417.5	E	E	plbk	old	7
6	0.857937	4.523	1.88	213	236	119.415	0.11	2.4	1	82	1.88	0.6	0.45	8.774	5.09873	242	402	6.15454	0.831872	322	1.9	3.5	24	1.2	1241.5	E	E	plbk	old	7
11	3.15097	7.36	2.85	202	250	79.298	0.81	2.5	2	58	1.425	1.56	0.96	9.279	5.71839	259	506	7.55352	0.834182	382.5	1.68	3.51	32	2.1	1204	E	E	plbk	old	7
4	1.14209	4.719	1.62	171	214	118.827	0.95	1.4	1.3	63	1.246	0.8	0.39	6.446	3.00096	222	379	17.4333	0.90713	300.5	1.9	2.4	18	1.9	1079	E	E	plbk	old	7
5	0.335785	2.675	1.063	172	198	174.036	0.7	2.8	0.62	67	1.715	0.47	0.13	4.906	1.65861	203	312	39.6222	0.865523	257.5	1.4	1.9	10	1.4	674.5	E	E	plbk	old	7
2	1.16797	4.282	1.32	167	208	142.045	1	3.4	1.4	44	0.943	1.09	0.24	8.535	5.44287	225	436	7.1224	0.938449	330.5	2.2	2.56	9	3.4	1009.5	E	E	plbk	old	7
3	1.70953	5.277	1.78	163	211	105.056	0.86	3.3	1.2	42	1.483	1.94	0.26	8.206	4.71287	216	344	5.76287	0.879047	280	1.96	2.53	12	2.3	954.5	E	E	plbk	old	7
8	0.988444	4.068	1.62	155	204	110.802	2.1	4.1	0.86	75	1.884	0.87	0.3	10.886	8.45322	195	340	2.02919	0.895932	267.5	2.6	3.74	19	3.9	1152	E	E	plbk	old	7
7	1.81976	5.747	2.01	163	202	90.796	0.23	2.2	1.1	74	1.827	1.28	0.48	8.748	5.50633	204	310	3.49608	0.903721	257	2.05	2.6	11	1.9	1068.5	E	E	plbk	old	7
9	1.9367	6.012	2.13	154	198	82.629	0.36	3	1.7	68	1.253	0.96	0.72	9.355	5.85834	205	343	4.02096	0.840769	274	2.63	3.37	12	2.7	1202	E	E	plbk	old	7
10	2.48374	7.301	2.63	177	198	71.293	0.11	5.4	2	81	1.315	0.88	1.24	21.377	32.4162	176	468	0.27788	0.890961	322	5.37	6.76	28	3.8	1220.5	E	E	plbk	old	7
24	0.877044	4.152	1.63	1090	1135	682.515	22	42	0.92	73	1.874	0.7916	0.301	4.39072	1.32923	1139	1231	52.0697	0.866004	92	1.35	1.5	56	17.7	405.5	E	G	qft1	old	7
23	0.787553	4.087	1.66	1080	1141	668.976	25	44	0.99	71	1.677	0.6424	0.339	4.2338	1.23578	1137	1266	84.4713	0.865902	129	1.06	1.61	72	19	423	E	G	qft1-ef	old	7
42	1.05048	4.528	1.81	1301	1375	739.227	20	49	1	64	1.81	0.9413	0.337	5.45084	0.987115	1389	1617	233.991	0.417282	228	2	2.44	77	31	553	E	G	qft1-ogr	old	7
43	0.891994	4.367	1.83	1314	1372	733.88	19	50	1	76	1.83	0.6727	0.404	6.80881	2.23698	1385	1522	27.3778	0.606051	137	2.1	2.99	77	16	436.5	E	G	qft1-ogr	old	7
19	2.17358	6.724	2.86	1049	1164	386.888	23	43	1.3	74	2.2	1.2953	0.8	4.61412	1.03084	1171	1312	132.689	0.608141	141	1.33	2.01	74	15	466	E	H	qft2	old	7
18	1.93566	6.669	2.75	1068	1184	409.455	20	41	1.2	81	2.292	1.1413	0.777	6.20917	1.90791	1204	1401	54.1191	0.621555	197	2.25	2.67	80	23	488.5	E	H	qft2	old	7
17	2.57253	6.842	2.76	1076	1171	407.065	15	40	1.4	84	2.123	1.3504	0.876	7.12745	2.8676	1182	1632	54.7235	0.708991	450	2.11	2.75	81	25	571	E	H	qft2	old	7
16	1.34596	5.591	2.55	1075	1167	439.608	7	35	0.66	70	3.355	1.4504	0.394	4.97556	1.70139	1176	1395	75.6548	0.863195	219	1.27	1.87	77	7	467.5	E	H	qft2	old	7
15	1.33118	5.518	2.38	1081	1159	470.588	11	30	0.74	69	3.173	1.4742	0.358	3.15342	0.485845	1165	1292	538.033	0.613653	127	1.09	1.4	70	8	345	E	H	qft2	old	7
14	1.19235	5.343	2.12	1089	1149	527.83	2.7	27	1	78	2.12	0.8761	0.481	3.9006	1.11303	1155	1248	75.07	0.918828	93	1.04	1.35	68	5.8	284	E	H	qft2	old	7
13	1.44833	5.72	2.41	1105	1178	473.651	5	38	0.77	86	2.975	1.192	0.488	3.33023	0.466434	1168	1254	395.292	0.52824	86	0.832	1.46	68	10	215	E	H	qft2	old	7
12	1.34785	5.53	2.42	1111	1182	473.76	11	56	1.3	75	1.862	0.7924	0.686	2.73526	0.459491	1183	1229	217.873	0.771382	46	0.63	1.03	44	7	141.5	E	H	qft2	old	7
8	21.55	22.426	9.59	1056	1261	120.803	16	32	3.6	67	2.592	4.9838	6.912	27.1218	41.241	1287	2041	0.443316	0.704179	754	10.16	11.45	83	16	1080	E	H	qft2	old	7
5	4.72354	10.562	4.17	1349	1466	337.53	1.3	3	1.2	54	3.47	4.18	0.79	11.874	9.09444	1485	2187	8.48761	0.810161	1836	2.8	4.8	38	3	1105.5	E	H	QFT2	old	7
1	11.6533	14.709	5.22	1354	1476	271.073	1.9	4.9	4.2	51	1.24	3.118	3.25	22.578	35.5832	1503	2607	0.871923	0.876727	2055	7.6	8.42	35	2.6	1393.5	E	H	QFT2	old	7
6	26.7858	22.498	8.81	1000	1168	123.042	2.4	53	5.4	68	1.631	4.1814	9.406	28.0141	49.9497	1236	1873	0.255313	0.79941	637	10.81	11.17	80	15	1103.5	E	H	qft2-ktzl	old	7
11	6.42892	10.121	2.1	665	683	320.952	0.16	4.8	3.2	20	0.6563	5.74	0.39	15.622	13.3669	685	826	0.789148	0.687934	755.5	1.93	3.57	3.37	2	1035	E	H	qft2-omr	new	7
8	1.0668	4.189	1.1	676	711	630.455	0.26	3.6	1.6	63	0.6875	0.606	0.32	5.2	2.00241	706	732	6.48436	0.930114	719	0.921	1.7	19	1	608	E	H	qft2-omr	new	7
9	2.39795	6.164	1.58	682	714	441.772	0	3.7	2.4	31	0.6583	1.845	0.34	11.883	9.30259	690	878	2.17245	0.827449	784	1.61	2.97	27	2	994.5	E	H	qft2-omr	new	7
11	6.42892	10.121	2.1	665	683	320.952	0.16	4.8	3.2	20	0.6563	5.74	0.39	15.622	13.3669	685	826	0.789148	0.687934	755.5	1.93	3.57	3.37	2	1035	E	H	qft2-omr	new	7
8	1.0668	4.189	1.1	676	711	630.455	0.26	3.6	1.6	63	0.6875	0.606	0.32	5.2	2.00241	706	732	6.48436	0.930114	719	0.921	1.7	19	1	608	E	H	qft2-omr	new	7
9	2.39795	6.164	1.58	682	714	441.772	0	3.7	2.4	31	0.6583	1.845	0.34	11.883	9.30259	690	878	2.17245	0.827449	784	1.61	2.97	27	2	994.5	E	H	qft2-omr	new	7
9	38.6276	26.84	8.06	1064	1211	141.129	12	32	9	55	0.896	4.4734	11.6	23.9215	38.7626	1229	1842	0.407976	0.8508	613	8.04	8.84	81	16	1113	E	H	qft2-pj	old	7
5	16.958	16.754	6.39	1000	1144	167.762	4	72	4.2	50	1.521	4.6295	3.901	33.6618	62.5155	1159	1646	0.12461	0.692953	487	11.77	13.56	77	13	1135	E	H	qft2-pj	old	7
7	18.7301	21.266	9.32	1034	1330	126.824	14	35	2.3	65	3.9	6.9115	4.21	25.9982	33.2639	1304	1866	0.507913	0.618127	562	9.95	11.63	77	20	1004	E	H	qft2-qft1	old	7

## Sheet: Lithology
Code	Area of alluvial fan	Perimeter of alluvial fan	Length of alluvial fan	Minimum altitude of alluvial fan	Maximum altitude of alluvial fan	Altitude / Length_alluvial fan	Minimum slope of alluvial fan	Maximum slope of alluvial fan	Radius alluvial fan	Angel of alluvial fan	BS	cc	Volume of alluvial fan	Perimeter of sub basin	Area of sub basin	Minimum altitude of sub basin	Maximum altitude of sub basin	M	Cirb	Altitude / Length_sub basin	Length of stream	Length of sub basin	Maximum slope of sub basin	Minimum slope of sub basin	Db	code-lithology	CODE2
44	17.5266	19.608	8.36	1205	1305	150.12	7	63	3.2	84	2.612	3.7378	6.533	22.6538	35.778	1322	1543	0.172648	0.875633	221	7.71	8	71	1.7	1013	A	1
35	2.26542	6.224	2.3	1245	1321	557.826	20	49	1.7	60	1.353	1.2734	0.682	7.47697	3.73695	1335	1680	24.7049	0.839568	345	1.7	2.64	79	15	473	A	1
38	1.17862	4.288	1.48	1264	1316	871.622	12	42	1.1	53	1.31	1.1279	0.258	9.02004	5.37051	1318	1677	12.447	0.829065	359	1.33	3.47	77	17	748.5	A	1
39	0.916391	4.089	1.64	1301	1355	809.756	19	38	1.9	57	1.64	0.9219	0.272	9.51961	6.67194	1362	1649	6.44729	0.924706	287	2.87	3.05	76	7	751	A	1
32	18.5556	16.804	6.11	1211	1392	213.011	17	53	2.7	50	1.608	5.5992	3.375	24.6975	33.8373	1411	1977	0.494339	0.696755	566	6.45	10.2	78	22	998	A	1
26	1.66989	5.429	2.05	1094	1187	556.341	28	46	1.6	53	1.281	1.1291	0.505	7.13659	3.47488	1196	1687	40.6632	0.856936	491	1.99	2.75	80	38	540	A	1
27	1.37598	6.204	2.6	1090	1330	465.385	31	43	1.3	72	2	0.8426	0.708	7.61567	3.67897	1339	1914	42.4829	0.79671	575	1.75	2.76	81	42	615.5	A	1
28	3.03368	7.67	2.88	1063	1280	406.771	21	74	2.1	67	1.44	1.2976	1.122	8.26582	4.62254	1363	1846	22.6041	0.849763	483	2.1	3.04	80	39	816	A	1
22	0.748104	3.57	1.43	1080	1137	775.175	31	41	0.49	45	2.424	1.6158	0.11	3.77245	0.916693	1130	1229	117.811	0.809034	99	1	1.46	59	18.3	460.5	A	1
21	2.50882	7.162	2.63	1079	1199	433.08	26	50	1.8	57	1.461	1.4016	0.785	7.76181	3.78729	1199	1645	31.0941	0.789573	446	2.7	3.07	82	33	650.5	A	1
20	2.97985	7.174	3.01	1041	1197	371.761	29	56	1.6	59	1.881	1.8093	0.826	7.18291	3.71818	1190	1632	31.9713	0.905147	442	1.54	2.51	84	25	633	A	1
31	5.18715	9.016	3.21	1205	1353	398.442	41	58	2	50	1.605	2.9743	0.933	13.3791	12.5612	1330	2034	4.46178	0.881384	704	4.91	2.85	81	36	958	A	1
10	5.1148	8.946	3.61	1290	1416	374.792	1.6	7.2	2	55	1.8	2.665	1.15	11.677	8.26079	1773	1940	2.44722	0.760937	1856.5	2.53	4.5	34	8.23	969.5	B	2
9	3.39587	7.821	2.99	1313	1425	457.86	1.2	3.6	1.5	64	1.99	2.027	0.83	9.81	5.57204	1459	1991	17.135	0.727219	1725	2	4.24	30	2.7	963	B	2
8	5.56441	9.98	3.56	1307	1423	383.427	2	2.6	2.5	67	1.42	1.904	1.73	11.362	8.20007	1450	1900	6.69234	0.797806	1675	2.97	4.51	29	4	1109.5	B	2
11	7.84348	10.288	3.63	1313	1478	384.435	1.7	5.5	2.8	32	1.3	5.018	0.95	13.694	12.7996	1525	2513	6.03067	0.857284	2019	2.9	5.4	37	5	1230	B	2
12	2.66756	6.264	1.9	1339	1427	727.895	1.4	8.4	2.3	37	0.83	1.796	0.47	10.164	6.94589	1454	2177	14.9859	0.844478	1815.5	2.17	3.77	37	6.3	943	B	2
6	7.77223	11.388	4.23	1283	1385	315.366	1.5	1.8	3.2	51	1.32	2.73	2.01	15.623	18.2015	1411	1746	1.01118	0.936631	1578.5	5	5.29	27	3.3	1415.5	B	2
7	1.88786	5.617	1.88	1310	1476	740.957	3	12	1.9	59	0.99	0.965	0.61	11.419	6.93071	1435	1722	5.97484	0.667592	1578.5	2.8	4.78	20	3.9	904.5	B	2
4	4.37272	8.606	3.5	1361	1510	410.143	3.2	8.8	2	60	1.75	2.089	1.22	13.989	13.3776	1569	2508	5.24701	0.858604	2038.5	3.8	5.6	34	3.3	1190.5	B	2
3	5.91244	10.601	4.38	1364	1511	328.196	3.7	12	1.8	63	2.43	2.989	1.44	16.353	17.0431	1530	2346	2.80927	0.800467	1938	3.19	6.8	30	3.8	1293	B	2
2	12.527	16.105	4.81	1367	1538	301.975	1.5	14.3	5.5	79	0.87	1.653	6.08	19.307	19.2903	1551	2216	1.78707	0.64998	1883.5	7.7	8.13	26	3.3	1268	B	2
49	4.2974	10.268	4.029	1091	1146	277.612	8	74	2.2	68	1.831	1.6465	1.752	11.4533	6.30413	1117	1185	1.71104	0.603603	68	4	5.01	52	2.4	943.5	B	2
50	3.69478	8.087	3.51	10990	1119	1724.93	3	46	1.4	61	2.507	2.4797	0.872	11.6339	6.59757	1126	1195	1.58519	0.612238	69	4.08	5.27	52	5	951.5	B	2
51	5.30073	10.768	4.73	1056	1122	230.233	3	36	1.9	72	2.365	2.1102	1.98	14.2524	11.5812	1127	1216	0.663569	0.716088	89	5.21	6.08	55	3.4	1028.5	B	2
7	1.81598	5.506	1.6	665	725	434.375	0.42	5.4	2.1	47	0.7619	1.056	0.46	6.392	2.68124	735	1069	46.4597	0.824235	902	1.6	2.57	40	2	565	C	3
7	1.81598	5.506	1.6	665	725	434.375	0.42	5.4	2.1	47	0.7619	1.056	0.46	6.392	2.68124	735	1069	46.4597	0.824235	902	1.6	2.57	40	2	565	C	3
2	0.48058	2.653	0.775	673	690	879.355	0.59	3.7	0.94	30	0.8245	0.981	0.06	5.58	2.18795	690	991	62.8772	0.882588	840.5	1.44	2.03	37	2	550.5	C	3
3	0.447669	2.565	0.739	673	680	915.426	0	3.1	0.89	65	0.8303	0.443	0.12	5.379	2.09404	677	1022	78.6774	0.909015	849.5	1.32	1.87	41	1	608	C	3
4	0.423781	2.434	0.8	673	688	850.625	0.4	4.8	0.8	43	1	0.706	0.08	4.936	1.73786	674	1099	140.721	0.89589	886.5	1.3	1.82	37	1	767	C	3
5	0.590109	2.863	0.798	663	673	837.093	0.14	2.6	1	16	0.798	2.108	0.04	4.917	1.626	665	999	126.33	0.844715	832	1.3	1.87	39	0	557.5	C	3
6	0.977439	3.899	1.09	672	708	633.028	0.53	6.33	1.4	48	0.7786	0.835	0.21	3.928	1.10129	688	857	139.341	0.896499	772.5	0.86	1.24	33	0	500	C	3
2	0.48058	2.653	0.775	673	690	879.355	0.59	3.7	0.94	30	0.8245	0.981	0.06	5.58	2.18795	690	991	62.8772	0.882588	840.5	1.44	2.03	37	2	550.5	C	3
3	0.447669	2.565	0.739	673	680	915.426	0	3.1	0.89	65	0.8303	0.443	0.12	5.379	2.09404	677	1022	78.6774	0.909015	849.5	1.32	1.87	41	1	608	C	3
4	0.423781	2.434	0.8	673	688	850.625	0.4	4.8	0.8	43	1	0.706	0.08	4.936	1.73786	674	1099	140.721	0.89589	886.5	1.3	1.82	37	1	767	C	3
5	0.590109	2.863	0.798	663	673	837.093	0.14	2.6	1	16	0.798	2.108	0.04	4.917	1.626	665	999	126.33	0.844715	832	1.3	1.87	39	0	557.5	C	3
6	0.977439	3.899	1.09	672	708	633.028	0.53	6.33	1.4	48	0.7786	0.835	0.21	3.928	1.10129	688	857	139.341	0.896499	772.5	0.86	1.24	33	0	500	C	3
1	5.56719	9.309	2.19	675	719	318.265	0.16	5.4	3.8	22	0.5763	3.813	0.53	11.171	8.5707	733	1123	5.30923	0.862625	928	1.91	3.12	49	2	1042	C	3
10	0.633814	3.006	0.834	677	692	820.743	0.27	1.5	1.1	28	0.7582	1.174	0.07	6.763	3.02817	686	916	25.0823	0.831556	801	1.5	2.17	32	3	495.5	C	3
1	5.56719	9.309	2.19	675	719	318.265	0.16	5.4	3.8	22	0.5763	3.813	0.53	11.171	8.5707	733	1123	5.30923	0.862625	928	1.91	3.12	49	2	1042	C	3
10	0.633814	3.006	0.834	677	692	820.743	0.27	1.5	1.1	28	0.7582	1.174	0.07	6.763	3.02817	686	916	25.0823	0.831556	801	1.5	2.17	32	3	495.5	C	3
10	14.5713	16.388	6.57	1052	1212	172.298	4	43	3.5	61	1.991	4.149	3.845	14.6905	15.4763	1245	1935	2.88081	0.900705	690	2.63	4.49	84	42	968.5	C	3
1	12.0796	12.714	4.138	176	258	52.441	0.1	4	3.9	26	1.061	6.82	1.22	16.634	20.9634	279	548	0.612109	0.951608	413.5	4.64	5.11	34	1.5	1417.5	E	4
6	0.857937	4.523	1.88	213	236	119.415	0.11	2.4	1	82	1.88	0.6	0.45	8.774	5.09873	242	402	6.15454	0.831872	322	1.9	3.5	24	1.2	1241.5	E	4
11	3.15097	7.36	2.85	202	250	79.298	0.81	2.5	2	58	1.425	1.56	0.96	9.279	5.71839	259	506	7.55352	0.834182	382.5	1.68	3.51	32	2.1	1204	E	4
4	1.14209	4.719	1.62	171	214	118.827	0.95	1.4	1.3	63	1.246	0.8	0.39	6.446	3.00096	222	379	17.4333	0.90713	300.5	1.9	2.4	18	1.9	1079	E	4
5	0.335785	2.675	1.063	172	198	174.036	0.7	2.8	0.62	67	1.715	0.47	0.13	4.906	1.65861	203	312	39.6222	0.865523	257.5	1.4	1.9	10	1.4	674.5	E	4
2	1.16797	4.282	1.32	167	208	142.045	1	3.4	1.4	44	0.943	1.09	0.24	8.535	5.44287	225	436	7.1224	0.938449	330.5	2.2	2.56	9	3.4	1009.5	E	4
3	1.70953	5.277	1.78	163	211	105.056	0.86	3.3	1.2	42	1.483	1.94	0.26	8.206	4.71287	216	344	5.76287	0.879047	280	1.96	2.53	12	2.3	954.5	E	4
8	0.988444	4.068	1.62	155	204	110.802	2.1	4.1	0.86	75	1.884	0.87	0.3	10.886	8.45322	195	340	2.02919	0.895932	267.5	2.6	3.74	19	3.9	1152	E	4
7	1.81976	5.747	2.01	163	202	90.796	0.23	2.2	1.1	74	1.827	1.28	0.48	8.748	5.50633	204	310	3.49608	0.903721	257	2.05	2.6	11	1.9	1068.5	E	4
9	1.9367	6.012	2.13	154	198	82.629	0.36	3	1.7	68	1.253	0.96	0.72	9.355	5.85834	205	343	4.02096	0.840769	274	2.63	3.37	12	2.7	1202	E	4
10	2.48374	7.301	2.63	177	198	71.293	0.11	5.4	2	81	1.315	0.88	1.24	21.377	32.4162	176	468	0.27788	0.890961	322	5.37	6.76	28	3.8	1220.5	E	4
40	2.8842	7.285	3.01	1284	1348	437.209	13	43	1.5	58	1.917	1.8162	0.797	14.9992	15.9628	1336	1554	0.85554	0.891177	218	5.25	5.37	77	5	1021	E	4
41	2.90658	7.52	2.9	1281	1390	460.517	17	46	1.7	78	1.611	1.1868	1.184	9.67188	5.46632	1391	1701	10.3746	0.733943	310	2.93	3.96	80	18	631	E	4
48	9.97359	12.475	4.4	1015	1154	246.477	0.6	46	2.4	35	1.833	6.8079	1.075	10.8673	8.51127	1022	1049	0.372713	0.905198	27	3.7	3.57	60	4	808	F	5
45	6.63708	10.521	3.87	1022	1110	275.452	7	47	2.7	51	1.825	3.5191	1.217	14.3698	14.49	1022	1077	0.261954	0.881361	55	4.64	5.21	53	6	963.5	F	5
46	8.26741	10.903	4.01	1073	1184	281.421	8	52	2.3	31	1.743	6.6458	0.831	12.6359	11.2398	1059	1063	0.0316626	0.884162	4	3.31	4.54	30	11	918	F	5
47	5.2929	8.969	3.4	1053	1163	325.882	16	54	1.5	57	2.179	3.4126	0.879	12.1869	10.2097	1039	1060	0.201463	0.863402	21	3.24	4.67	43	7.3	894	F	5
25	1.24953	5.247	1.9	1115	1172	601.842	20	40	1.4	70	1.357	0.7307	0.541	5.09333	1.93996	1154	1294	37.2001	0.939244	140	1.43	1.68	69	8.5	514.5	F	5
24	0.877044	4.152	1.63	1090	1135	682.515	22	42	0.92	73	1.874	0.7916	0.301	4.39072	1.32923	1139	1231	52.0697	0.866004	92	1.35	1.5	56	17.7	405.5	G	6
33	7.62042	15.621	7.17	1181	1369	177.824	13	42	2.6	45	2.758	3.7337	2.439	24.3143	32.0613	1353	2067	0.694603	0.681158	714	7.04	10.23	82	57	949.5	G	6
34	12.4934	16.524	7.3	1123	1311	166.712	12	52	3.3	73	2.147	2.8853	5.268	18.7019	17.3494	1335	2050	2.37541	0.623017	715	5.78	8.23	82	31	995	G	6
23	0.787553	4.087	1.66	1080	1141	668.976	25	44	0.99	71	1.677	0.6424	0.339	4.2338	1.23578	1137	1266	84.4713	0.865902	129	1.06	1.61	72	19	423	G	6
29	6.37913	10.34	4.08	1124	1284	295.098	20	43	1.7	52	2.4	4.1369	1.049	10.3981	6.74619	1269	1740	10.3491	0.783682	471	2.45	4.18	79	7	815	G	6
30	7.07253	10.865	3.9	1134	1276	308.974	22	44	2.8	49	1.393	2.9555	1.556	10.3932	6.70532	1285	1934	14.4347	0.779671	649	2.62	4.14	83	23	890.5	G	6
54	7.42229	11.195	4.27	1097	1237	273.302	11	48	2.4	53	1.779	3.3449	1.579	12.8954	8.37673	1252	1840	8.3797	0.632697	588	4.35	4.91	83	38	912	G	6
37	2.80283	7.49	2.94	1310	1356	453.401	13	43	1.9	66	1.547	1.281	1.072	7.98571	3.11195	1350	1562	21.8913	0.612908	212	2.2	2.99	77	2.7	666.5	G	6
36	1.72153	5.901	2.3	1289	1337	570.87	17	19	1.5	76	1.533	0.8655	0.762	10.617	7.84135	1349	1613	4.29361	0.873736	264	2.66	3.97	78	13	791	G	6
42	1.05048	4.528	1.81	1301	1375	739.227	20	49	1	64	1.81	0.9413	0.337	5.45084	0.987115	1389	1617	233.991	0.417282	228	2	2.44	77	31	553	G	6
43	0.891994	4.367	1.83	1314	1372	733.88	19	50	1	76	1.83	0.6727	0.404	6.80881	2.23698	1385	1522	27.3778	0.606051	137	2.1	2.99	77	16	436.5	G	6
11	18.6367	19.794	7.41	1067	1223	154.521	10	59	4.7	71	1.577	3.2016	7.189	19.5175	26.6892	1264	2077	1.14135	0.879985	813	5.43	6.62	86	33	911	H	7
19	2.17358	6.724	2.86	1049	1164	386.888	23	43	1.3	74	2.2	1.2953	0.8	4.61412	1.03084	1171	1312	132.689	0.608141	141	1.33	2.01	74	15	466	H	7
18	1.93566	6.669	2.75	1068	1184	409.455	20	41	1.2	81	2.292	1.1413	0.777	6.20917	1.90791	1204	1401	54.1191	0.621555	197	2.25	2.67	80	23	488.5	H	7
17	2.57253	6.842	2.76	1076	1171	407.065	15	40	1.4	84	2.123	1.3504	0.876	7.12745	2.8676	1182	1632	54.7235	0.708991	450	2.11	2.75	81	25	571	H	7
16	1.34596	5.591	2.55	1075	1167	439.608	7	35	0.66	70	3.355	1.4504	0.394	4.97556	1.70139	1176	1395	75.6548	0.863195	219	1.27	1.87	77	7	467.5	H	7
15	1.33118	5.518	2.38	1081	1159	470.588	11	30	0.74	69	3.173	1.4742	0.358	3.15342	0.485845	1165	1292	538.033	0.613653	127	1.09	1.4	70	8	345	H	7
14	1.19235	5.343	2.12	1089	1149	527.83	2.7	27	1	78	2.12	0.8761	0.481	3.9006	1.11303	1155	1248	75.07	0.918828	93	1.04	1.35	68	5.8	284	H	7
13	1.44833	5.72	2.41	1105	1178	473.651	5	38	0.77	86	2.975	1.192	0.488	3.33023	0.466434	1168	1254	395.292	0.52824	86	0.832	1.46	68	10	215	H	7
12	1.34785	5.53	2.42	1111	1182	473.76	11	56	1.3	75	1.862	0.7924	0.686	2.73526	0.459491	1183	1229	217.873	0.771382	46	0.63	1.03	44	7	141.5	H	7
8	21.55	22.426	9.59	1056	1261	120.803	16	32	3.6	67	2.592	4.9838	6.912	27.1218	41.241	1287	2041	0.443316	0.704179	754	10.16	11.45	83	16	1080	H	7
5	4.72354	10.562	4.17	1349	1466	337.53	1.3	3	1.2	54	3.47	4.18	0.79	11.874	9.09444	1485	2187	8.48761	0.810161	1836	2.8	4.8	38	3	1105.5	H	7
1	11.6533	14.709	5.22	1354	1476	271.073	1.9	4.9	4.2	51	1.24	3.118	3.25	22.578	35.5832	1503	2607	0.871923	0.876727	2055	7.6	8.42	35	2.6	1393.5	H	7
6	26.7858	22.498	8.81	1000	1168	123.042	2.4	53	5.4	68	1.631	4.1814	9.406	28.0141	49.9497	1236	1873	0.255313	0.79941	637	10.81	11.17	80	15	1103.5	H	7
3	5.16453	9.639	3.09	985	1036	327.023	2.7	23.21	3.1	58	1.104	1.823	1.459	13.1708	10.6316	1051	1398	3.06995	0.769773	347	4.29	5.2	76	10	944	H	7
11	6.42892	10.121	2.1	665	683	320.952	0.16	4.8	3.2	20	0.6563	5.74	0.39	15.622	13.3669	685	826	0.789148	0.687934	755.5	1.93	3.57	3.37	2	1035	H	7
8	1.0668	4.189	1.1	676	711	630.455	0.26	3.6	1.6	63	0.6875	0.606	0.32	5.2	2.00241	706	732	6.48436	0.930114	719	0.921	1.7	19	1	608	H	7
9	2.39795	6.164	1.58	682	714	441.772	0	3.7	2.4	31	0.6583	1.845	0.34	11.883	9.30259	690	878	2.17245	0.827449	784	1.61	2.97	27	2	994.5	H	7
11	6.42892	10.121	2.1	665	683	320.952	0.16	4.8	3.2	20	0.6563	5.74	0.39	15.622	13.3669	685	826	0.789148	0.687934	755.5	1.93	3.57	3.37	2	1035	H	7
8	1.0668	4.189	1.1	676	711	630.455	0.26	3.6	1.6	63	0.6875	0.606	0.32	5.2	2.00241	706	732	6.48436	0.930114	719	0.921	1.7	19	1	608	H	7
9	2.39795	6.164	1.58	682	714	441.772	0	3.7	2.4	31	0.6583	1.845	0.34	11.883	9.30259	690	878	2.17245	0.827449	784	1.61	2.97	27	2	994.5	H	7
53	3.94983	8.058	3	1001	1074	345.833	4	60	2.3	61	1.5	1.8561	1.064	9.04649	5.4955	1091	1382	9.6356	0.843407	291	1.67	3.38	74	12	804	H	7
52	7.38637	10.92	3.19	994	1040	318.809	7	24	3.9	55	0.818	1.9739	1.989	13.717	12.6573	1055	1169	0.711579	0.844913	114	4.11	5.29	64	1.4	1013.5	H	7
2	3.7071	8.672	3.61	988	1056	283.102	4.8	66.68	1.29	64	3.008	2.7665	0.806	9.20062	5.2365	1091	1253	5.90789	0.776957	162	2.89	3.81	74	10	819.5	H	7
4	2.11999	6.061	1.89	988	1074	545.503	3.8	66	2.2	39	1.181	1.9467	0.343	10.9559	6.47299	1038	1247	4.98811	0.677333	209	3.11	4.78	70	6.5	878	H	7
9	38.6276	26.84	8.06	1064	1211	141.129	12	32	9	55	0.896	4.4734	11.6	23.9215	38.7626	1229	1842	0.407976	0.8508	613	8.04	8.84	81	16	1113	H	7
5	16.958	16.754	6.39	1000	1144	167.762	4	72	4.2	50	1.521	4.6295	3.901	33.6618	62.5155	1159	1646	0.12461	0.692953	487	11.77	13.56	77	13	1135	H	7
1	8.46015	12.163	4.21	994	1083	246.675	4.2	6.5	3.75	48	1.138	2.7308	2.174	17.465	17.8181	1096	1459	1.14336	0.733688	363	5.98	7.24	75	13	1071	H	7
7	18.7301	21.266	9.32	1034	1330	126.824	14	35	2.3	65	3.9	6.9115	4.21	25.9982	33.2639	1304	1866	0.507913	0.618127	562	9.95	11.63	77	20	1004	H	7

## Sheet: EROSION
Code	Area of alluvial fan	Perimeter of alluvial fan	Length of alluvial fan	Minimum altitude of alluvial fan	Maximum altitude of alluvial fan	Altitude / Length_alluvial fan	Minimum slope of alluvial fan	Maximum slope of alluvial fan	Radius alluvial fan	Angel of alluvial fan	BS	cc	Volume of alluvial fan	Perimeter of sub basin	Area of sub basin	Minimum altitude of sub basin	Maximum altitude of sub basin	M	Cirb	Altitude / Length_sub basin	Length of stream	Length of sub basin	Maximum slope of sub basin	Minimum slope of sub basin	Db	CODE_Erosion
53	3.94983	8.058	3	1001	1074	345.833	4	60	2.3	61	1.5	1.8561	1.064	9.04649	5.4955	1091	1382	9.6356	0.843407	291	1.67	3.38	74	12	804	A
52	7.38637	10.92	3.19	994	1040	318.809	7	24	3.9	55	0.818	1.9739	1.989	13.717	12.6573	1055	1169	0.711579	0.844913	114	4.11	5.29	64	1.4	1013.5	A
53	3.94983	8.058	3	1001	1074	345.833	4	60	2.3	61	1.5	1.8561	1.064	9.04649	5.4955	1091	1382	9.6356	0.843407	291	1.67	3.38	74	12	804	A
52	7.38637	10.92	3.19	994	1040	318.809	7	24	3.9	55	0.818	1.9739	1.989	13.717	12.6573	1055	1169	0.711579	0.844913	114	4.11	5.29	64	1.4	1013.5	A
53	3.94983	8.058	3	1001	1074	345.833	4	60	2.3	61	1.5	1.8561	1.064	9.04649	5.4955	1091	1382	9.6356	0.843407	291	1.67	3.38	74	12	804	A
52	7.38637	10.92	3.19	994	1040	318.809	7	24	3.9	55	0.818	1.9739	1.989	13.717	12.6573	1055	1169	0.711579	0.844913	114	4.11	5.29	64	1.4	1013.5	A
53	3.94983	8.058	3	1001	1074	345.833	4	60	2.3	61	1.5	1.8561	1.064	9.04649	5.4955	1091	1382	9.6356	0.843407	291	1.67	3.38	74	12	804	A
52	7.38637	10.92	3.19	994	1040	318.809	7	24	3.9	55	0.818	1.9739	1.989	13.717	12.6573	1055	1169	0.711579	0.844913	114	4.11	5.29	64	1.4	1013.5	A
53	3.94983	8.058	3	1001	1074	345.833	4	60	2.3	61	1.5	1.8561	1.064	9.04649	5.4955	1091	1382	9.6356	0.843407	291	1.67	3.38	74	12	804	A
52	7.38637	10.92	3.19	994	1040	318.809	7	24	3.9	55	0.818	1.9739	1.989	13.717	12.6573	1055	1169	0.711579	0.844913	114	4.11	5.29	64	1.4	1013.5	A
53	3.94983	8.058	3	1001	1074	345.833	4	60	2.3	61	1.5	1.8561	1.064	9.04649	5.4955	1091	1382	9.6356	0.843407	291	1.67	3.38	74	12	804	A
52	7.38637	10.92	3.19	994	1040	318.809	7	24	3.9	55	0.818	1.9739	1.989	13.717	12.6573	1055	1169	0.711579	0.844913	114	4.11	5.29	64	1.4	1013.5	A
53	3.94983	8.058	3	1001	1074	345.833	4	60	2.3	61	1.5	1.8561	1.064	9.04649	5.4955	1091	1382	9.6356	0.843407	291	1.67	3.38	74	12	804	A
52	7.38637	10.92	3.19	994	1040	318.809	7	24	3.9	55	0.818	1.9739	1.989	13.717	12.6573	1055	1169	0.711579	0.844913	114	4.11	5.29	64	1.4	1013.5	A
53	3.94983	8.058	3	1001	1074	345.833	4	60	2.3	61	1.5	1.8561	1.064	9.04649	5.4955	1091	1382	9.6356	0.843407	291	1.67	3.38	74	12	804	A
52	7.38637	10.92	3.19	994	1040	318.809	7	24	3.9	55	0.818	1.9739	1.989	13.717	12.6573	1055	1169	0.711579	0.844913	114	4.11	5.29	64	1.4	1013.5	A
53	3.94983	8.058	3	1001	1074	345.833	4	60	2.3	61	1.5	1.8561	1.064	9.04649	5.4955	1091	1382	9.6356	0.843407	291	1.67	3.38	74	12	804	A
52	7.38637	10.92	3.19	994	1040	318.809	7	24	3.9	55	0.818	1.9739	1.989	13.717	12.6573	1055	1169	0.711579	0.844913	114	4.11	5.29	64	1.4	1013.5	A
53	3.94983	8.058	3	1001	1074	345.833	4	60	2.3	61	1.5	1.8561	1.064	9.04649	5.4955	1091	1382	9.6356	0.843407	291	1.67	3.38	74	12	804	A
52	7.38637	10.92	3.19	994	1040	318.809	7	24	3.9	55	0.818	1.9739	1.989	13.717	12.6573	1055	1169	0.711579	0.844913	114	4.11	5.29	64	1.4	1013.5	A
53	3.94983	8.058	3	1001	1074	345.833	4	60	2.3	61	1.5	1.8561	1.064	9.04649	5.4955	1091	1382	9.6356	0.843407	291	1.67	3.38	74	12	804	A
52	7.38637	10.92	3.19	994	1040	318.809	7	24	3.9	55	0.818	1.9739	1.989	13.717	12.6573	1055	1169	0.711579	0.844913	114	4.11	5.29	64	1.4	1013.5	A
7	1.81598	5.506	1.6	665	725	434.375	0.42	5.4	2.1	47	0.7619	1.056	0.46	6.392	2.68124	735	1069	46.4597	0.824235	902	1.6	2.57	40	2	565	B
7	1.81598	5.506	1.6	665	725	434.375	0.42	5.4	2.1	47	0.7619	1.056	0.46	6.392	2.68124	735	1069	46.4597	0.824235	902	1.6	2.57	40	2	565	B
7	1.81598	5.506	1.6	665	725	434.375	0.42	5.4	2.1	47	0.7619	1.056	0.46	6.392	2.68124	735	1069	46.4597	0.824235	902	1.6	2.57	40	2	565	B
7	1.81598	5.506	1.6	665	725	434.375	0.42	5.4	2.1	47	0.7619	1.056	0.46	6.392	2.68124	735	1069	46.4597	0.824235	902	1.6	2.57	40	2	565	B
7	1.81598	5.506	1.6	665	725	434.375	0.42	5.4	2.1	47	0.7619	1.056	0.46	6.392	2.68124	735	1069	46.4597	0.824235	902	1.6	2.57	40	2	565	B
7	1.81598	5.506	1.6	665	725	434.375	0.42	5.4	2.1	47	0.7619	1.056	0.46	6.392	2.68124	735	1069	46.4597	0.824235	902	1.6	2.57	40	2	565	B
7	1.81598	5.506	1.6	665	725	434.375	0.42	5.4	2.1	47	0.7619	1.056	0.46	6.392	2.68124	735	1069	46.4597	0.824235	902	1.6	2.57	40	2	565	B
7	1.81598	5.506	1.6	665	725	434.375	0.42	5.4	2.1	47	0.7619	1.056	0.46	6.392	2.68124	735	1069	46.4597	0.824235	902	1.6	2.57	40	2	565	B
7	1.81598	5.506	1.6	665	725	434.375	0.42	5.4	2.1	47	0.7619	1.056	0.46	6.392	2.68124	735	1069	46.4597	0.824235	902	1.6	2.57	40	2	565	B
7	1.81598	5.506	1.6	665	725	434.375	0.42	5.4	2.1	47	0.7619	1.056	0.46	6.392	2.68124	735	1069	46.4597	0.824235	902	1.6	2.57	40	2	565	B
7	1.81598	5.506	1.6	665	725	434.375	0.42	5.4	2.1	47	0.7619	1.056	0.46	6.392	2.68124	735	1069	46.4597	0.824235	902	1.6	2.57	40	2	565	B
7	1.81598	5.506	1.6	665	725	434.375	0.42	5.4	2.1	47	0.7619	1.056	0.46	6.392	2.68124	735	1069	46.4597	0.824235	902	1.6	2.57	40	2	565	B
7	1.81598	5.506	1.6	665	725	434.375	0.42	5.4	2.1	47	0.7619	1.056	0.46	6.392	2.68124	735	1069	46.4597	0.824235	902	1.6	2.57	40	2	565	B
7	1.81598	5.506	1.6	665	725	434.375	0.42	5.4	2.1	47	0.7619	1.056	0.46	6.392	2.68124	735	1069	46.4597	0.824235	902	1.6	2.57	40	2	565	B
35	2.26542	6.224	2.3	1245	1321	557.826	20	49	1.7	60	1.353	1.2734	0.682	7.47697	3.73695	1335	1680	24.7049	0.839568	345	1.7	2.64	79	15	473	C
38	1.17862	4.288	1.48	1264	1316	871.622	12	42	1.1	53	1.31	1.1279	0.258	9.02004	5.37051	1318	1677	12.447	0.829065	359	1.33	3.47	77	17	748.5	C
39	0.916391	4.089	1.64	1301	1355	809.756	19	38	1.9	57	1.64	0.9219	0.272	9.51961	6.67194	1362	1649	6.44729	0.924706	287	2.87	3.05	76	7	751	C
31	5.18715	9.016	3.21	1205	1353	398.442	41	58	2	50	1.605	2.9743	0.933	13.3791	12.5612	1330	2034	4.46178	0.881384	704	4.91	2.85	81	36	958	C
29	6.37913	10.34	4.08	1124	1284	295.098	20	43	1.7	52	2.4	4.1369	1.049	10.3981	6.74619	1269	1740	10.3491	0.783682	471	2.45	4.18	79	7	815	C
30	7.07253	10.865	3.9	1134	1276	308.974	22	44	2.8	49	1.393	2.9555	1.556	10.3932	6.70532	1285	1934	14.4347	0.779671	649	2.62	4.14	83	23	890.5	C
54	7.42229	11.195	4.27	1097	1237	273.302	11	48	2.4	53	1.779	3.3449	1.579	12.8954	8.37673	1252	1840	8.3797	0.632697	588	4.35	4.91	83	38	912	C
28	3.03368	7.67	2.88	1063	1280	406.771	21	74	2.1	67	1.44	1.2976	1.122	8.26582	4.62254	1363	1846	22.6041	0.849763	483	2.1	3.04	80	39	816	C
26	1.66989	5.429	2.05	1094	1187	556.341	28	46	1.6	53	1.281	1.1291	0.505	7.13659	3.47488	1196	1687	40.6632	0.856936	491	1.99	2.75	80	38	540	C
25	1.24953	5.247	1.9	1115	1172	601.842	20	40	1.4	70	1.357	0.7307	0.541	5.09333	1.93996	1154	1294	37.2001	0.939244	140	1.43	1.68	69	8.5	514.5	C
1	8.46015	12.163	4.21	994	1083	246.675	4.2	6.5	3.75	48	1.138	2.7308	2.174	17.465	17.8181	1096	1459	1.14336	0.733688	363	5.98	7.24	75	13	1071	C
2	3.7071	8.672	3.61	988	1056	283.102	4.8	66.68	1.29	64	3.008	2.7665	0.806	9.20062	5.2365	1091	1253	5.90789	0.776957	162	2.89	3.81	74	10	819.5	C
4	2.11999	6.061	1.89	988	1074	545.503	3.8	66	2.2	39	1.181	1.9467	0.343	10.9559	6.47299	1038	1247	4.98811	0.677333	209	3.11	4.78	70	6.5	878	C
48	9.97359	12.475	4.4	1015	1154	246.477	0.6	46	2.4	35	1.833	6.8079	1.075	10.8673	8.51127	1022	1049	0.372713	0.905198	27	3.7	3.57	60	4	808	C
44	17.5266	19.608	8.36	1205	1305	150.12	7	63	3.2	84	2.612	3.7378	6.533	22.6538	35.778	1322	1543	0.172648	0.875633	221	7.71	8	71	1.7	1013	D
40	2.8842	7.285	3.01	1284	1348	437.209	13	43	1.5	58	1.917	1.8162	0.797	14.9992	15.9628	1336	1554	0.85554	0.891177	218	5.25	5.37	77	5	1021	D
41	2.90658	7.52	2.9	1281	1390	460.517	17	46	1.7	78	1.611	1.1868	1.184	9.67188	5.46632	1391	1701	10.3746	0.733943	310	2.93	3.96	80	18	631	D
37	2.80283	7.49	2.94	1310	1356	453.401	13	43	1.9	66	1.547	1.281	1.072	7.98571	3.11195	1350	1562	21.8913	0.612908	212	2.2	2.99	77	2.7	666.5	D
36	1.72153	5.901	2.3	1289	1337	570.87	17	19	1.5	76	1.533	0.8655	0.762	10.617	7.84135	1349	1613	4.29361	0.873736	264	2.66	3.97	78	13	791	D
32	18.5556	16.804	6.11	1211	1392	213.011	17	53	2.7	50	1.608	5.5992	3.375	24.6975	33.8373	1411	1977	0.494339	0.696755	566	6.45	10.2	78	22	998	D
33	7.62042	15.621	7.17	1181	1369	177.824	13	42	2.6	45	2.758	3.7337	2.439	24.3143	32.0613	1353	2067	0.694603	0.681158	714	7.04	10.23	82	57	949.5	D
34	12.4934	16.524	7.3	1123	1311	166.712	12	52	3.3	73	2.147	2.8853	5.268	18.7019	17.3494	1335	2050	2.37541	0.623017	715	5.78	8.23	82	31	995	D
27	1.37598	6.204	2.6	1090	1330	465.385	31	43	1.3	72	2	0.8426	0.708	7.61567	3.67897	1339	1914	42.4829	0.79671	575	1.75	2.76	81	42	615.5	D
11	18.6367	19.794	7.41	1067	1223	154.521	10	59	4.7	71	1.577	3.2016	7.189	19.5175	26.6892	1264	2077	1.14135	0.879985	813	5.43	6.62	86	33	911	D
3	5.16453	9.639	3.09	985	1036	327.023	2.7	23.21	3.1	58	1.104	1.823	1.459	13.1708	10.6316	1051	1398	3.06995	0.769773	347	4.29	5.2	76	10	944	D
45	6.63708	10.521	3.87	1022	1110	275.452	7	47	2.7	51	1.825	3.5191	1.217	14.3698	14.49	1022	1077	0.261954	0.881361	55	4.64	5.21	53	6	963.5	D
46	8.26741	10.903	4.01	1073	1184	281.421	8	52	2.3	31	1.743	6.6458	0.831	12.6359	11.2398	1059	1063	0.0316626	0.884162	4	3.31	4.54	30	11	918	D
47	5.2929	8.969	3.4	1053	1163	325.882	16	54	1.5	57	2.179	3.4126	0.879	12.1869	10.2097	1039	1060	0.201463	0.863402	21	3.24	4.67	43	7.3	894	D
2	0.48058	2.653	0.775	673	690	879.355	0.59	3.7	0.94	30	0.8245	0.981	0.06	5.58	2.18795	690	991	62.8772	0.882588	840.5	1.44	2.03	37	2	550.5	D
3	0.447669	2.565	0.739	673	680	915.426	0	3.1	0.89	65	0.8303	0.443	0.12	5.379	2.09404	677	1022	78.6774	0.909015	849.5	1.32	1.87	41	1	608	D
4	0.423781	2.434	0.8	673	688	850.625	0.4	4.8	0.8	43	1	0.706	0.08	4.936	1.73786	674	1099	140.721	0.89589	886.5	1.3	1.82	37	1	767	D
5	0.590109	2.863	0.798	663	673	837.093	0.14	2.6	1	16	0.798	2.108	0.04	4.917	1.626	665	999	126.33	0.844715	832	1.3	1.87	39	0	557.5	D
6	0.977439	3.899	1.09	672	708	633.028	0.53	6.33	1.4	48	0.7786	0.835	0.21	3.928	1.10129	688	857	139.341	0.896499	772.5	0.86	1.24	33	0	500	D
2	0.48058	2.653	0.775	673	690	879.355	0.59	3.7	0.94	30	0.8245	0.981	0.06	5.58	2.18795	690	991	62.8772	0.882588	840.5	1.44	2.03	37	2	550.5	D
3	0.447669	2.565	0.739	673	680	915.426	0	3.1	0.89	65	0.8303	0.443	0.12	5.379	2.09404	677	1022	78.6774	0.909015	849.5	1.32	1.87	41	1	608	D
4	0.423781	2.434	0.8	673	688	850.625	0.4	4.8	0.8	43	1	0.706	0.08	4.936	1.73786	674	1099	140.721	0.89589	886.5	1.3	1.82	37	1	767	D
5	0.590109	2.863	0.798	663	673	837.093	0.14	2.6	1	16	0.798	2.108	0.04	4.917	1.626	665	999	126.33	0.844715	832	1.3	1.87	39	0	557.5	D
6	0.977439	3.899	1.09	672	708	633.028	0.53	6.33	1.4	48	0.7786	0.835	0.21	3.928	1.10129	688	857	139.341	0.896499	772.5	0.86	1.24	33	0	500	D
42	1.05048	4.528	1.81	1301	1375	739.227	20	49	1	64	1.81	0.9413	0.337	5.45084	0.987115	1389	1617	233.991	0.417282	228	2	2.44	77	31	553	E
43	0.891994	4.367	1.83	1314	1372	733.88	19	50	1	76	1.83	0.6727	0.404	6.80881	2.23698	1385	1522	27.3778	0.606051	137	2.1	2.99	77	16	436.5	E
24	0.877044	4.152	1.63	1090	1135	682.515	22	42	0.92	73	1.874	0.7916	0.301	4.39072	1.32923	1139	1231	52.0697	0.866004	92	1.35	1.5	56	17.7	405.5	E
23	0.787553	4.087	1.66	1080	1141	668.976	25	44	0.99	71	1.677	0.6424	0.339	4.2338	1.23578	1137	1266	84.4713	0.865902	129	1.06	1.61	72	19	423	E
22	0.748104	3.57	1.43	1080	1137	775.175	31	41	0.49	45	2.424	1.6158	0.11	3.77245	0.916693	1130	1229	117.811	0.809034	99	1	1.46	59	18.3	460.5	E
21	2.50882	7.162	2.63	1079	1199	433.08	26	50	1.8	57	1.461	1.4016	0.785	7.76181	3.78729	1199	1645	31.0941	0.789573	446	2.7	3.07	82	33	650.5	E
20	2.97985	7.174	3.01	1041	1197	371.761	29	56	1.6	59	1.881	1.8093	0.826	7.18291	3.71818	1190	1632	31.9713	0.905147	442	1.54	2.51	84	25	633	E
19	2.17358	6.724	2.86	1049	1164	386.888	23	43	1.3	74	2.2	1.2953	0.8	4.61412	1.03084	1171	1312	132.689	0.608141	141	1.33	2.01	74	15	466	E
18	1.93566	6.669	2.75	1068	1184	409.455	20	41	1.2	81	2.292	1.1413	0.777	6.20917	1.90791	1204	1401	54.1191	0.621555	197	2.25	2.67	80	23	488.5	E
17	2.57253	6.842	2.76	1076	1171	407.065	15	40	1.4	84	2.123	1.3504	0.876	7.12745	2.8676	1182	1632	54.7235	0.708991	450	2.11	2.75	81	25	571	E
16	1.34596	5.591	2.55	1075	1167	439.608	7	35	0.66	70	3.355	1.4504	0.394	4.97556	1.70139	1176	1395	75.6548	0.863195	219	1.27	1.87	77	7	467.5	E
15	1.33118	5.518	2.38	1081	1159	470.588	11	30	0.74	69	3.173	1.4742	0.358	3.15342	0.485845	1165	1292	538.033	0.613653	127	1.09	1.4	70	8	345	E
14	1.19235	5.343	2.12	1089	1149	527.83	2.7	27	1	78	2.12	0.8761	0.481	3.9006	1.11303	1155	1248	75.07	0.918828	93	1.04	1.35	68	5.8	284	E
13	1.44833	5.72	2.41	1105	1178	473.651	5	38	0.77	86	2.975	1.192	0.488	3.33023	0.466434	1168	1254	395.292	0.52824	86	0.832	1.46	68	10	215	E
12	1.34785	5.53	2.42	1111	1182	473.76	11	56	1.3	75	1.862	0.7924	0.686	2.73526	0.459491	1183	1229	217.873	0.771382	46	0.63	1.03	44	7	141.5	E
10	14.5713	16.388	6.57	1052	1212	172.298	4	43	3.5	61	1.991	4.149	3.845	14.6905	15.4763	1245	1935	2.88081	0.900705	690	2.63	4.49	84	42	968.5	E
9	38.6276	26.84	8.06	1064	1211	141.129	12	32	9	55	0.896	4.4734	11.6	23.9215	38.7626	1229	1842	0.407976	0.8508	613	8.04	8.84	81	16	1113	E
7	18.7301	21.266	9.32	1034	1330	126.824	14	35	2.3	65	3.9	6.9115	4.21	25.9982	33.2639	1304	1866	0.507913	0.618127	562	9.95	11.63	77	20	1004	E
8	21.55	22.426	9.59	1056	1261	120.803	16	32	3.6	67	2.592	4.9838	6.912	27.1218	41.241	1287	2041	0.443316	0.704179	754	10.16	11.45	83	16	1080	E
6	26.7858	22.498	8.81	1000	1168	123.042	2.4	53	5.4	68	1.631	4.1814	9.406	28.0141	49.9497	1236	1873	0.255313	0.79941	637	10.81	11.17	80	15	1103.5	E
5	16.958	16.754	6.39	1000	1144	167.762	4	72	4.2	50	1.521	4.6295	3.901	33.6618	62.5155	1159	1646	0.12461	0.692953	487	11.77	13.56	77	13	1135	E
49	4.2974	10.268	4.029	1091	1146	277.612	8	74	2.2	68	1.831	1.6465	1.752	11.4533	6.30413	1117	1185	1.71104	0.603603	68	4	5.01	52	2.4	943.5	E
50	3.69478	8.087	3.51	10990	1119	1724.93	3	46	1.4	61	2.507	2.4797	0.872	11.6339	6.59757	1126	1195	1.58519	0.612238	69	4.08	5.27	52	5	951.5	E
51	5.30073	10.768	4.73	1056	1122	230.233	3	36	1.9	72	2.365	2.1102	1.98	14.2524	11.5812	1127	1216	0.663569	0.716088	89	5.21	6.08	55	3.4	1028.5	E
11	6.42892	10.121	2.1	665	683	320.952	0.16	4.8	3.2	20	0.6563	5.74	0.39	15.622	13.3669	685	826	0.789148	0.687934	755.5	1.93	3.57	3.37	2	1035	E
8	1.0668	4.189	1.1	676	711	630.455	0.26	3.6	1.6	63	0.6875	0.606	0.32	5.2	2.00241	706	732	6.48436	0.930114	719	0.921	1.7	19	1	608	E
9	2.39795	6.164	1.58	682	714	441.772	0	3.7	2.4	31	0.6583	1.845	0.34	11.883	9.30259	690	878	2.17245	0.827449	784	1.61	2.97	27	2	994.5	E
1	5.56719	9.309	2.19	675	719	318.265	0.16	5.4	3.8	22	0.5763	3.813	0.53	11.171	8.5707	733	1123	5.30923	0.862625	928	1.91	3.12	49	2	1042	E
10	0.633814	3.006	0.834	677	692	820.743	0.27	1.5	1.1	28	0.7582	1.174	0.07	6.763	3.02817	686	916	25.0823	0.831556	801	1.5	2.17	32	3	495.5	E
1	12.0796	12.714	4.138	176	258	52.441	0.1	4	3.9	26	1.061	6.82	1.22	16.634	20.9634	279	548	0.612109	0.951608	413.5	4.64	5.11	34	1.5	1417.5	E
6	0.857937	4.523	1.88	213	236	119.415	0.11	2.4	1	82	1.88	0.6	0.45	8.774	5.09873	242	402	6.15454	0.831872	322	1.9	3.5	24	1.2	1241.5	E
11	3.15097	7.36	2.85	202	250	79.298	0.81	2.5	2	58	1.425	1.56	0.96	9.279	5.71839	259	506	7.55352	0.834182	382.5	1.68	3.51	32	2.1	1204	E
4	1.14209	4.719	1.62	171	214	118.827	0.95	1.4	1.3	63	1.246	0.8	0.39	6.446	3.00096	222	379	17.4333	0.90713	300.5	1.9	2.4	18	1.9	1079	E
5	0.335785	2.675	1.063	172	198	174.036	0.7	2.8	0.62	67	1.715	0.47	0.13	4.906	1.65861	203	312	39.6222	0.865523	257.5	1.4	1.9	10	1.4	674.5	E
2	1.16797	4.282	1.32	167	208	142.045	1	3.4	1.4	44	0.943	1.09	0.24	8.535	5.44287	225	436	7.1224	0.938449	330.5	2.2	2.56	9	3.4	1009.5	E
3	1.70953	5.277	1.78	163	211	105.056	0.86	3.3	1.2	42	1.483	1.94	0.26	8.206	4.71287	216	344	5.76287	0.879047	280	1.96	2.53	12	2.3	954.5	E
8	0.988444	4.068	1.62	155	204	110.802	2.1	4.1	0.86	75	1.884	0.87	0.3	10.886	8.45322	195	340	2.02919	0.895932	267.5	2.6	3.74	19	3.9	1152	E
7	1.81976	5.747	2.01	163	202	90.796	0.23	2.2	1.1	74	1.827	1.28	0.48	8.748	5.50633	204	310	3.49608	0.903721	257	2.05	2.6	11	1.9	1068.5	E
9	1.9367	6.012	2.13	154	198	82.629	0.36	3	1.7	68	1.253	0.96	0.72	9.355	5.85834	205	343	4.02096	0.840769	274	2.63	3.37	12	2.7	1202	E
10	2.48374	7.301	2.63	177	198	71.293	0.11	5.4	2	81	1.315	0.88	1.24	21.377	32.4162	176	468	0.27788	0.890961	322	5.37	6.76	28	3.8	1220.5	E
10	5.1148	8.946	3.61	1290	1416	374.792	1.6	7.2	2	55	1.8	2.665	1.15	11.677	8.26079	1773	1940	2.44722	0.760937	1856.5	2.53	4.5	34	8.23	969.5	E
9	3.39587	7.821	2.99	1313	1425	457.86	1.2	3.6	1.5	64	1.99	2.027	0.83	9.81	5.57204	1459	1991	17.135	0.727219	1725	2	4.24	30	2.7	963	E
8	5.56441	9.98	3.56	1307	1423	383.427	2	2.6	2.5	67	1.42	1.904	1.73	11.362	8.20007	1450	1900	6.69234	0.797806	1675	2.97	4.51	29	4	1109.5	E
11	7.84348	10.288	3.63	1313	1478	384.435	1.7	5.5	2.8	32	1.3	5.018	0.95	13.694	12.7996	1525	2513	6.03067	0.857284	2019	2.9	5.4	37	5	1230	E
12	2.66756	6.264	1.9	1339	1427	727.895	1.4	8.4	2.3	37	0.83	1.796	0.47	10.164	6.94589	1454	2177	14.9859	0.844478	1815.5	2.17	3.77	37	6.3	943	E
6	7.77223	11.388	4.23	1283	1385	315.366	1.5	1.8	3.2	51	1.32	2.73	2.01	15.623	18.2015	1411	1746	1.01118	0.936631	1578.5	5	5.29	27	3.3	1415.5	E
7	1.88786	5.617	1.88	1310	1476	740.957	3	12	1.9	59	0.99	0.965	0.61	11.419	6.93071	1435	1722	5.97484	0.667592	1578.5	2.8	4.78	20	3.9	904.5	E
5	4.72354	10.562	4.17	1349	1466	337.53	1.3	3	1.2	54	3.47	4.18	0.79	11.874	9.09444	1485	2187	8.48761	0.810161	1836	2.8	4.8	38	3	1105.5	E
1	11.6533	14.709	5.22	1354	1476	271.073	1.9	4.9	4.2	51	1.24	3.118	3.25	22.578	35.5832	1503	2607	0.871923	0.876727	2055	7.6	8.42	35	2.6	1393.5	E
4	4.37272	8.606	3.5	1361	1510	410.143	3.2	8.8	2	60	1.75	2.089	1.22	13.989	13.3776	1569	2508	5.24701	0.858604	2038.5	3.8	5.6	34	3.3	1190.5	E
3	5.91244	10.601	4.38	1364	1511	328.196	3.7	12	1.8	63	2.43	2.989	1.44	16.353	17.0431	1530	2346	2.80927	0.800467	1938	3.19	6.8	30	3.8	1293	E
2	12.527	16.105	4.81	1367	1538	301.975	1.5	14.3	5.5	79	0.87	1.653	6.08	19.307	19.2903	1551	2216	1.78707	0.64998	1883.5	7.7	8.13	26	3.3	1268	E
11	6.42892	10.121	2.1	665	683	320.952	0.16	4.8	3.2	20	0.6563	5.74	0.39	15.622	13.3669	685	826	0.789148	0.687934	755.5	1.93	3.57	3.37	2	1035	E
8	1.0668	4.189	1.1	676	711	630.455	0.26	3.6	1.6	63	0.6875	0.606	0.32	5.2	2.00241	706	732	6.48436	0.930114	719	0.921	1.7	19	1	608	E
9	2.39795	6.164	1.58	682	714	441.772	0	3.7	2.4	31	0.6583	1.845	0.34	11.883	9.30259	690	878	2.17245	0.827449	784	1.61	2.97	27	2	994.5	E
1	5.56719	9.309	2.19	675	719	318.265	0.16	5.4	3.8	22	0.5763	3.813	0.53	11.171	8.5707	733	1123	5.30923	0.862625	928	1.91	3.12	49	2	1042	E
10	0.633814	3.006	0.834	677	692	820.743	0.27	1.5	1.1	28	0.7582	1.174	0.07	6.763	3.02817	686	916	25.0823	0.831556	801	1.5	2.17	32	3	495.5	E
