# Supplementary material for: Using machine learning to predict processes and morphometric features of watershed
Source: Sci Rep. 2023 May 25;13:8498. doi: 10.1038/s41598-023-35634-2 (PMC10212989; doi:10.1038/s41598-023-35634-2)
Supplement: Supplementary file 1 — Supplementary Information 1. [file 41598_2023_35634_MOESM1_ESM.zip › data/ANN/data-for-ANN-Erosion.txt]

Code	Area of alluvial fan	Perimeter of alluvial fan	Length of alluvial fan	Minimum altitude of alluvial fan	Maximum altitude of alluvial fan	Altitude / Length_alluvial fan	Minimum slope of alluvial fan	Maximum slope of alluvial fan	Radius alluvial fan	Angel of alluvial fan	BS	cc	Volume of alluvial fan	Perimeter of sub basin	Area of sub basin	Minimum altitude of sub basin	Maximum altitude of sub basin	M	Cirb	Altitude / Length_sub basin	Length of stream	Length of sub basin	Maximum slope of sub basin	Minimum slope of sub basin	Db	CODE_Erosion	code-age	Age of alluvial fan	CODE-LITHOOGY	Geology unit	Erosion
44	17.53	19.61	8.36	1205.00	1305.00	150.12	7.00	63.00	3.20	84.00	2.61	3.74	6.53	22.65	35.78	1322.00	1543.00	0.17	0.88	221.00	7.71	8.00	71.00	1.70	1013.00	D	B	old	A	eav	6
35	2.27	6.22	2.30	1245.00	1321.00	557.83	20.00	49.00	1.70	60.00	1.35	1.27	0.68	7.48	3.74	1335.00	1680.00	24.70	0.84	345.00	1.70	2.64	79.00	15.00	473.00	C	B	old	A	eavt-ogr	5
38	1.18	4.29	1.48	1264.00	1316.00	871.62	12.00	42.00	1.10	53.00	1.31	1.13	0.26	9.02	5.37	1318.00	1677.00	12.45	0.83	359.00	1.33	3.47	77.00	17.00	748.50	C	B	old	A	eavt-ogr	5
39	0.92	4.09	1.64	1301.00	1355.00	809.76	19.00	38.00	1.90	57.00	1.64	0.92	0.27	9.52	6.67	1362.00	1649.00	6.45	0.92	287.00	2.87	3.05	76.00	7.00	751.00	C	B	old	A	eavt-ogr	5
32	18.56	16.80	6.11	1211.00	1392.00	213.01	17.00	53.00	2.70	50.00	1.61	5.60	3.38	24.70	33.84	1411.00	1977.00	0.49	0.70	566.00	6.45	10.20	78.00	22.00	998.00	D	B	old	A	eavt-ogr	6
26	1.67	5.43	2.05	1094.00	1187.00	556.34	28.00	46.00	1.60	53.00	1.28	1.13	0.50	7.14	3.47	1196.00	1687.00	40.66	0.86	491.00	1.99	2.75	80.00	38.00	540.00	C	B	old	A	edvt	5
27	1.38	6.20	2.60	1090.00	1330.00	465.39	31.00	43.00	1.30	72.00	2.00	0.84	0.71	7.62	3.68	1339.00	1914.00	42.48	0.80	575.00	1.75	2.76	81.00	42.00	615.50	D	B	old	A	edvt	6
28	3.03	7.67	2.88	1063.00	1280.00	406.77	21.00	74.00	2.10	67.00	1.44	1.30	1.12	8.27	4.62	1363.00	1846.00	22.60	0.85	483.00	2.10	3.04	80.00	39.00	816.00	C	B	old	A	edvt-ogr	5
22	0.75	3.57	1.43	1080.00	1137.00	775.18	31.00	41.00	0.49	45.00	2.42	1.62	0.11	3.77	0.92	1130.00	1229.00	117.81	0.81	99.00	1.00	1.46	59.00	18.30	460.50	E	B	old	B	ef	7
21	2.51	7.16	2.63	1079.00	1199.00	433.08	26.00	50.00	1.80	57.00	1.46	1.40	0.79	7.76	3.79	1199.00	1645.00	31.09	0.79	446.00	2.70	3.07	82.00	33.00	650.50	E	B	old	B	ef-ogr	7
20	2.98	7.17	3.01	1041.00	1197.00	371.76	29.00	56.00	1.60	59.00	1.88	1.81	0.83	7.18	3.72	1190.00	1632.00	31.97	0.91	442.00	1.54	2.51	84.00	25.00	633.00	E	B	old	B	ef-ogr	7
31	5.19	9.02	3.21	1205.00	1353.00	398.44	41.00	58.00	2.00	50.00	1.61	2.97	0.93	13.38	12.56	1330.00	2034.00	4.46	0.88	704.00	4.91	2.85	81.00	36.00	958.00	C	B	old	B	eviv-ogr	5
10	5.11	8.95	3.61	1290.00	1416.00	374.79	1.60	7.20	2.00	55.00	1.80	2.66	1.15	11.68	8.26	1773.00	1940.00	2.45	0.76	1856.50	2.53	4.50	34.00	8.23	969.50	E	B	old	C	MUR	7
9	3.40	7.82	2.99	1313.00	1425.00	457.86	1.20	3.60	1.50	64.00	1.99	2.03	0.83	9.81	5.57	1459.00	1991.00	17.13	0.73	1725.00	2.00	4.24	30.00	2.70	963.00	E	B	old	C	MUR	7
8	5.56	9.98	3.56	1307.00	1423.00	383.43	2.00	2.60	2.50	67.00	1.42	1.90	1.73	11.36	8.20	1450.00	1900.00	6.69	0.80	1675.00	2.97	4.51	29.00	4.00	1109.50	E	B	old	C	MUR	7
11	7.84	10.29	3.63	1313.00	1478.00	384.44	1.70	5.50	2.80	32.00	1.30	5.02	0.95	13.69	12.80	1525.00	2513.00	6.03	0.86	2019.00	2.90	5.40	37.00	5.00	1230.00	E	B	old	C	MUR	7
12	2.67	6.26	1.90	1339.00	1427.00	727.90	1.40	8.40	2.30	37.00	0.83	1.80	0.47	10.16	6.95	1454.00	2177.00	14.99	0.84	1815.50	2.17	3.77	37.00	6.30	943.00	E	B	old	C	MUR	7
6	7.77	11.39	4.23	1283.00	1385.00	315.37	1.50	1.80	3.20	51.00	1.32	2.73	2.01	15.62	18.20	1411.00	1746.00	1.01	0.94	1578.50	5.00	5.29	27.00	3.30	1415.50	E	B	old	C	MUR	7
7	1.89	5.62	1.88	1310.00	1476.00	740.96	3.00	12.00	1.90	59.00	0.99	0.96	0.61	11.42	6.93	1435.00	1722.00	5.97	0.67	1578.50	2.80	4.78	20.00	3.90	904.50	E	B	old	C	MUR	7
4	4.37	8.61	3.50	1361.00	1510.00	410.14	3.20	8.80	2.00	60.00	1.75	2.09	1.22	13.99	13.38	1569.00	2508.00	5.25	0.86	2038.50	3.80	5.60	34.00	3.30	1190.50	E	B	old	C	MUR	7
3	5.91	10.60	4.38	1364.00	1511.00	328.20	3.70	12.00	1.80	63.00	2.43	2.99	1.44	16.35	17.04	1530.00	2346.00	2.81	0.80	1938.00	3.19	6.80	30.00	3.80	1293.00	E	B	old	C	MUR	7
2	12.53	16.11	4.81	1367.00	1538.00	301.98	1.50	14.30	5.50	79.00	0.87	1.65	6.08	19.31	19.29	1551.00	2216.00	1.79	0.65	1883.50	7.70	8.13	26.00	3.30	1268.00	E	B	old	C	MUR	7
49	4.30	10.27	4.03	1091.00	1146.00	277.61	8.00	74.00	2.20	68.00	1.83	1.65	1.75	11.45	6.30	1117.00	1185.00	1.71	0.60	68.00	4.00	5.01	52.00	2.40	943.50	E	B	old	C	murm	7
50	3.69	8.09	3.51	10990.00	1119.00	1724.93	3.00	46.00	1.40	61.00	2.51	2.48	0.87	11.63	6.60	1126.00	1195.00	1.59	0.61	69.00	4.08	5.27	52.00	5.00	951.50	E	B	old	C	murm	7
51	5.30	10.77	4.73	1056.00	1122.00	230.23	3.00	36.00	1.90	72.00	2.37	2.11	1.98	14.25	11.58	1127.00	1216.00	0.66	0.72	89.00	5.21	6.08	55.00	3.40	1028.50	E	B	old	C	murm	7
7	1.82	5.51	1.60	665.00	725.00	434.38	0.42	5.40	2.10	47.00	0.76	1.06	0.46	6.39	2.68	735.00	1069.00	46.46	0.82	902.00	1.60	2.57	40.00	2.00	565.00	B	A	new	D	omr-eoas-ja	4
7	1.82	5.51	1.60	665.00	725.00	434.38	0.42	5.40	2.10	47.00	0.76	1.06	0.46	6.39	2.68	735.00	1069.00	46.46	0.82	902.00	1.60	2.57	40.00	2.00	565.00	B	A	new	D	omr-eoas-ja	4
2	0.48	2.65	0.78	673.00	690.00	879.36	0.59	3.70	0.94	30.00	0.82	0.98	0.06	5.58	2.19	690.00	991.00	62.88	0.88	840.50	1.44	2.03	37.00	2.00	550.50	D	A	new	D	omr-eoas-ja	6
3	0.45	2.57	0.74	673.00	680.00	915.43	0.00	3.10	0.89	65.00	0.83	0.44	0.12	5.38	2.09	677.00	1022.00	78.68	0.91	849.50	1.32	1.87	41.00	1.00	608.00	D	A	new	D	omr-eoas-ja	6
4	0.42	2.43	0.80	673.00	688.00	850.63	0.40	4.80	0.80	43.00	1.00	0.71	0.08	4.94	1.74	674.00	1099.00	140.72	0.90	886.50	1.30	1.82	37.00	1.00	767.00	D	A	new	D	omr-eoas-ja	6
5	0.59	2.86	0.80	663.00	673.00	837.09	0.14	2.60	1.00	16.00	0.80	2.11	0.04	4.92	1.63	665.00	999.00	126.33	0.84	832.00	1.30	1.87	39.00	0.00	557.50	D	A	new	D	omr-eoas-ja	6
6	0.98	3.90	1.09	672.00	708.00	633.03	0.53	6.33	1.40	48.00	0.78	0.83	0.21	3.93	1.10	688.00	857.00	139.34	0.90	772.50	0.86	1.24	33.00	0.00	500.00	D	A	new	D	omr-eoas-ja	6
2	0.48	2.65	0.78	673.00	690.00	879.36	0.59	3.70	0.94	30.00	0.82	0.98	0.06	5.58	2.19	690.00	991.00	62.88	0.88	840.50	1.44	2.03	37.00	2.00	550.50	D	A	new	D	omr-eoas-ja	6
3	0.45	2.57	0.74	673.00	680.00	915.43	0.00	3.10	0.89	65.00	0.83	0.44	0.12	5.38	2.09	677.00	1022.00	78.68	0.91	849.50	1.32	1.87	41.00	1.00	608.00	D	A	new	D	omr-eoas-ja	6
4	0.42	2.43	0.80	673.00	688.00	850.63	0.40	4.80	0.80	43.00	1.00	0.71	0.08	4.94	1.74	674.00	1099.00	140.72	0.90	886.50	1.30	1.82	37.00	1.00	767.00	D	A	new	D	omr-eoas-ja	6
5	0.59	2.86	0.80	663.00	673.00	837.09	0.14	2.60	1.00	16.00	0.80	2.11	0.04	4.92	1.63	665.00	999.00	126.33	0.84	832.00	1.30	1.87	39.00	0.00	557.50	D	A	new	D	omr-eoas-ja	6
6	0.98	3.90	1.09	672.00	708.00	633.03	0.53	6.33	1.40	48.00	0.78	0.83	0.21	3.93	1.10	688.00	857.00	139.34	0.90	772.50	0.86	1.24	33.00	0.00	500.00	D	A	new	D	omr-eoas-ja	6
1	5.57	9.31	2.19	675.00	719.00	318.27	0.16	5.40	3.80	22.00	0.58	3.81	0.53	11.17	8.57	733.00	1123.00	5.31	0.86	928.00	1.91	3.12	49.00	2.00	1042.00	E	A	new	D	omr-eoas-ja	7
10	0.63	3.01	0.83	677.00	692.00	820.74	0.27	1.50	1.10	28.00	0.76	1.17	0.07	6.76	3.03	686.00	916.00	25.08	0.83	801.00	1.50	2.17	32.00	3.00	495.50	E	A	new	D	omr-eoas-ja	7
1	5.57	9.31	2.19	675.00	719.00	318.27	0.16	5.40	3.80	22.00	0.58	3.81	0.53	11.17	8.57	733.00	1123.00	5.31	0.86	928.00	1.91	3.12	49.00	2.00	1042.00	E	A	new	D	omr-eoas-ja	7
10	0.63	3.01	0.83	677.00	692.00	820.74	0.27	1.50	1.10	28.00	0.76	1.17	0.07	6.76	3.03	686.00	916.00	25.08	0.83	801.00	1.50	2.17	32.00	3.00	495.50	E	A	new	D	omr-eoas-ja	7
10	14.57	16.39	6.57	1052.00	1212.00	172.30	4.00	43.00	3.50	61.00	1.99	4.15	3.85	14.69	15.48	1245.00	1935.00	2.88	0.90	690.00	2.63	4.49	84.00	42.00	968.50	E	B	old	D	pj	7
1	12.08	12.71	4.14	176.00	258.00	52.44	0.10	4.00	3.90	26.00	1.06	6.82	1.22	16.63	20.96	279.00	548.00	0.61	0.95	413.50	4.64	5.11	34.00	1.50	1417.50	E	B	old	E	plbk	7
6	0.86	4.52	1.88	213.00	236.00	119.42	0.11	2.40	1.00	82.00	1.88	0.60	0.45	8.77	5.10	242.00	402.00	6.15	0.83	322.00	1.90	3.50	24.00	1.20	1241.50	E	B	old	E	plbk	7
11	3.15	7.36	2.85	202.00	250.00	79.30	0.81	2.50	2.00	58.00	1.42	1.56	0.96	9.28	5.72	259.00	506.00	7.55	0.83	382.50	1.68	3.51	32.00	2.10	1204.00	E	B	old	E	plbk	7
4	1.14	4.72	1.62	171.00	214.00	118.83	0.95	1.40	1.30	63.00	1.25	0.80	0.39	6.45	3.00	222.00	379.00	17.43	0.91	300.50	1.90	2.40	18.00	1.90	1079.00	E	B	old	E	plbk	7
5	0.34	2.68	1.06	172.00	198.00	174.04	0.70	2.80	0.62	67.00	1.72	0.47	0.13	4.91	1.66	203.00	312.00	39.62	0.87	257.50	1.40	1.90	10.00	1.40	674.50	E	B	old	E	plbk	7
2	1.17	4.28	1.32	167.00	208.00	142.05	1.00	3.40	1.40	44.00	0.94	1.09	0.24	8.54	5.44	225.00	436.00	7.12	0.94	330.50	2.20	2.56	9.00	3.40	1009.50	E	B	old	E	plbk	7
3	1.71	5.28	1.78	163.00	211.00	105.06	0.86	3.30	1.20	42.00	1.48	1.94	0.26	8.21	4.71	216.00	344.00	5.76	0.88	280.00	1.96	2.53	12.00	2.30	954.50	E	B	old	E	plbk	7
8	0.99	4.07	1.62	155.00	204.00	110.80	2.10	4.10	0.86	75.00	1.88	0.87	0.30	10.89	8.45	195.00	340.00	2.03	0.90	267.50	2.60	3.74	19.00	3.90	1152.00	E	B	old	E	plbk	7
7	1.82	5.75	2.01	163.00	202.00	90.80	0.23	2.20	1.10	74.00	1.83	1.28	0.48	8.75	5.51	204.00	310.00	3.50	0.90	257.00	2.05	2.60	11.00	1.90	1068.50	E	B	old	E	plbk	7
9	1.94	6.01	2.13	154.00	198.00	82.63	0.36	3.00	1.70	68.00	1.25	0.96	0.72	9.36	5.86	205.00	343.00	4.02	0.84	274.00	2.63	3.37	12.00	2.70	1202.00	E	B	old	E	plbk	7
10	2.48	7.30	2.63	177.00	198.00	71.29	0.11	5.40	2.00	81.00	1.32	0.88	1.24	21.38	32.42	176.00	468.00	0.28	0.89	322.00	5.37	6.76	28.00	3.80	1220.50	E	B	old	E	plbk	7
40	2.88	7.29	3.01	1284.00	1348.00	437.21	13.00	43.00	1.50	58.00	1.92	1.82	0.80	15.00	15.96	1336.00	1554.00	0.86	0.89	218.00	5.25	5.37	77.00	5.00	1021.00	D	B	old	E	plc-eav	6
41	2.91	7.52	2.90	1281.00	1390.00	460.52	17.00	46.00	1.70	78.00	1.61	1.19	1.18	9.67	5.47	1391.00	1701.00	10.37	0.73	310.00	2.93	3.96	80.00	18.00	631.00	D	B	old	E	plc-eav	6
48	9.97	12.48	4.40	1015.00	1154.00	246.48	0.60	46.00	2.40	35.00	1.83	6.81	1.08	10.87	8.51	1022.00	1049.00	0.37	0.91	27.00	3.70	3.57	60.00	4.00	808.00	C	B	old	F	plms	5
45	6.64	10.52	3.87	1022.00	1110.00	275.45	7.00	47.00	2.70	51.00	1.83	3.52	1.22	14.37	14.49	1022.00	1077.00	0.26	0.88	55.00	4.64	5.21	53.00	6.00	963.50	D	B	old	F	plms	6
46	8.27	10.90	4.01	1073.00	1184.00	281.42	8.00	52.00	2.30	31.00	1.74	6.65	0.83	12.64	11.24	1059.00	1063.00	0.03	0.88	4.00	3.31	4.54	30.00	11.00	918.00	D	B	old	F	plms	6
47	5.29	8.97	3.40	1053.00	1163.00	325.88	16.00	54.00	1.50	57.00	2.18	3.41	0.88	12.19	10.21	1039.00	1060.00	0.20	0.86	21.00	3.24	4.67	43.00	7.30	894.00	D	B	old	F	plms	6
25	1.25	5.25	1.90	1115.00	1172.00	601.84	20.00	40.00	1.40	70.00	1.36	0.73	0.54	5.09	1.94	1154.00	1294.00	37.20	0.94	140.00	1.43	1.68	69.00	8.50	514.50	C	B	old	G	qft1	5
24	0.88	4.15	1.63	1090.00	1135.00	682.52	22.00	42.00	0.92	73.00	1.87	0.79	0.30	4.39	1.33	1139.00	1231.00	52.07	0.87	92.00	1.35	1.50	56.00	17.70	405.50	E	B	old	G	qft1	7
33	7.62	15.62	7.17	1181.00	1369.00	177.82	13.00	42.00	2.60	45.00	2.76	3.73	2.44	24.31	32.06	1353.00	2067.00	0.69	0.68	714.00	7.04	10.23	82.00	57.00	949.50	D	B	old	G	qft1-eav	6
34	12.49	16.52	7.30	1123.00	1311.00	166.71	12.00	52.00	3.30	73.00	2.15	2.89	5.27	18.70	17.35	1335.00	2050.00	2.38	0.62	715.00	5.78	8.23	82.00	31.00	995.00	D	B	old	G	qft1-eav	6
23	0.79	4.09	1.66	1080.00	1141.00	668.98	25.00	44.00	0.99	71.00	1.68	0.64	0.34	4.23	1.24	1137.00	1266.00	84.47	0.87	129.00	1.06	1.61	72.00	19.00	423.00	E	B	old	G	qft1-ef	7
29	6.38	10.34	4.08	1124.00	1284.00	295.10	20.00	43.00	1.70	52.00	2.40	4.14	1.05	10.40	6.75	1269.00	1740.00	10.35	0.78	471.00	2.45	4.18	79.00	7.00	815.00	C	B	old	G	qft1-ogr	5
30	7.07	10.87	3.90	1134.00	1276.00	308.97	22.00	44.00	2.80	49.00	1.39	2.96	1.56	10.39	6.71	1285.00	1934.00	14.43	0.78	649.00	2.62	4.14	83.00	23.00	890.50	C	B	old	G	qft1-ogr	5
54	7.42	11.20	4.27	1097.00	1237.00	273.30	11.00	48.00	2.40	53.00	1.78	3.34	1.58	12.90	8.38	1252.00	1840.00	8.38	0.63	588.00	4.35	4.91	83.00	38.00	912.00	C	B	old	G	qft1-ogr	5
37	2.80	7.49	2.94	1310.00	1356.00	453.40	13.00	43.00	1.90	66.00	1.55	1.28	1.07	7.99	3.11	1350.00	1562.00	21.89	0.61	212.00	2.20	2.99	77.00	2.70	666.50	D	B	old	G	qft1-ogr	6
36	1.72	5.90	2.30	1289.00	1337.00	570.87	17.00	19.00	1.50	76.00	1.53	0.87	0.76	10.62	7.84	1349.00	1613.00	4.29	0.87	264.00	2.66	3.97	78.00	13.00	791.00	D	B	old	G	qft1-ogr	6
42	1.05	4.53	1.81	1301.00	1375.00	739.23	20.00	49.00	1.00	64.00	1.81	0.94	0.34	5.45	0.99	1389.00	1617.00	233.99	0.42	228.00	2.00	2.44	77.00	31.00	553.00	E	B	old	G	qft1-ogr	7
43	0.89	4.37	1.83	1314.00	1372.00	733.88	19.00	50.00	1.00	76.00	1.83	0.67	0.40	6.81	2.24	1385.00	1522.00	27.38	0.61	137.00	2.10	2.99	77.00	16.00	436.50	E	B	old	G	qft1-ogr	7
11	18.64	19.79	7.41	1067.00	1223.00	154.52	10.00	59.00	4.70	71.00	1.58	3.20	7.19	19.52	26.69	1264.00	2077.00	1.14	0.88	813.00	5.43	6.62	86.00	33.00	911.00	D	B	old	H	qft2	6
19	2.17	6.72	2.86	1049.00	1164.00	386.89	23.00	43.00	1.30	74.00	2.20	1.30	0.80	4.61	1.03	1171.00	1312.00	132.69	0.61	141.00	1.33	2.01	74.00	15.00	466.00	E	B	old	H	qft2	7
18	1.94	6.67	2.75	1068.00	1184.00	409.46	20.00	41.00	1.20	81.00	2.29	1.14	0.78	6.21	1.91	1204.00	1401.00	54.12	0.62	197.00	2.25	2.67	80.00	23.00	488.50	E	B	old	H	qft2	7
17	2.57	6.84	2.76	1076.00	1171.00	407.07	15.00	40.00	1.40	84.00	2.12	1.35	0.88	7.13	2.87	1182.00	1632.00	54.72	0.71	450.00	2.11	2.75	81.00	25.00	571.00	E	B	old	H	qft2	7
16	1.35	5.59	2.55	1075.00	1167.00	439.61	7.00	35.00	0.66	70.00	3.36	1.45	0.39	4.98	1.70	1176.00	1395.00	75.65	0.86	219.00	1.27	1.87	77.00	7.00	467.50	E	B	old	H	qft2	7
15	1.33	5.52	2.38	1081.00	1159.00	470.59	11.00	30.00	0.74	69.00	3.17	1.47	0.36	3.15	0.49	1165.00	1292.00	538.03	0.61	127.00	1.09	1.40	70.00	8.00	345.00	E	B	old	H	qft2	7
14	1.19	5.34	2.12	1089.00	1149.00	527.83	2.70	27.00	1.00	78.00	2.12	0.88	0.48	3.90	1.11	1155.00	1248.00	75.07	0.92	93.00	1.04	1.35	68.00	5.80	284.00	E	B	old	H	qft2	7
13	1.45	5.72	2.41	1105.00	1178.00	473.65	5.00	38.00	0.77	86.00	2.97	1.19	0.49	3.33	0.47	1168.00	1254.00	395.29	0.53	86.00	0.83	1.46	68.00	10.00	215.00	E	B	old	H	qft2	7
12	1.35	5.53	2.42	1111.00	1182.00	473.76	11.00	56.00	1.30	75.00	1.86	0.79	0.69	2.74	0.46	1183.00	1229.00	217.87	0.77	46.00	0.63	1.03	44.00	7.00	141.50	E	B	old	H	qft2	7
8	21.55	22.43	9.59	1056.00	1261.00	120.80	16.00	32.00	3.60	67.00	2.59	4.98	6.91	27.12	41.24	1287.00	2041.00	0.44	0.70	754.00	10.16	11.45	83.00	16.00	1080.00	E	B	old	H	qft2	7
5	4.72	10.56	4.17	1349.00	1466.00	337.53	1.30	3.00	1.20	54.00	3.47	4.18	0.79	11.87	9.09	1485.00	2187.00	8.49	0.81	1836.00	2.80	4.80	38.00	3.00	1105.50	E	B	old	H	QFT2	7
1	11.65	14.71	5.22	1354.00	1476.00	271.07	1.90	4.90	4.20	51.00	1.24	3.12	3.25	22.58	35.58	1503.00	2607.00	0.87	0.88	2055.00	7.60	8.42	35.00	2.60	1393.50	E	B	old	H	QFT2	7
6	26.79	22.50	8.81	1000.00	1168.00	123.04	2.40	53.00	5.40	68.00	1.63	4.18	9.41	28.01	49.95	1236.00	1873.00	0.26	0.80	637.00	10.81	11.17	80.00	15.00	1103.50	E	B	old	H	qft2-ktzl	7
3	5.16	9.64	3.09	985.00	1036.00	327.02	2.70	23.21	3.10	58.00	1.10	1.82	1.46	13.17	10.63	1051.00	1398.00	3.07	0.77	347.00	4.29	5.20	76.00	10.00	944.00	D	B	old	H	qft2-ktzl-pj	6
11	6.43	10.12	2.10	665.00	683.00	320.95	0.16	4.80	3.20	20.00	0.66	5.74	0.39	15.62	13.37	685.00	826.00	0.79	0.69	755.50	1.93	3.57	3.37	2.00	1035.00	E	A	new	H	qft2-omr	7
8	1.07	4.19	1.10	676.00	711.00	630.46	0.26	3.60	1.60	63.00	0.69	0.61	0.32	5.20	2.00	706.00	732.00	6.48	0.93	719.00	0.92	1.70	19.00	1.00	608.00	E	A	new	H	qft2-omr	7
9	2.40	6.16	1.58	682.00	714.00	441.77	0.00	3.70	2.40	31.00	0.66	1.85	0.34	11.88	9.30	690.00	878.00	2.17	0.83	784.00	1.61	2.97	27.00	2.00	994.50	E	A	new	H	qft2-omr	7
11	6.43	10.12	2.10	665.00	683.00	320.95	0.16	4.80	3.20	20.00	0.66	5.74	0.39	15.62	13.37	685.00	826.00	0.79	0.69	755.50	1.93	3.57	3.37	2.00	1035.00	E	A	new	H	qft2-omr	7
8	1.07	4.19	1.10	676.00	711.00	630.46	0.26	3.60	1.60	63.00	0.69	0.61	0.32	5.20	2.00	706.00	732.00	6.48	0.93	719.00	0.92	1.70	19.00	1.00	608.00	E	A	new	H	qft2-omr	7
9	2.40	6.16	1.58	682.00	714.00	441.77	0.00	3.70	2.40	31.00	0.66	1.85	0.34	11.88	9.30	690.00	878.00	2.17	0.83	784.00	1.61	2.97	27.00	2.00	994.50	E	A	new	H	qft2-omr	7
53	3.95	8.06	3.00	1001.00	1074.00	345.83	4.00	60.00	2.30	61.00	1.50	1.86	1.06	9.05	5.50	1091.00	1382.00	9.64	0.84	291.00	1.67	3.38	74.00	12.00	804.00	A	B	old	H	qft2-pcph	3
52	7.39	10.92	3.19	994.00	1040.00	318.81	7.00	24.00	3.90	55.00	0.82	1.97	1.99	13.72	12.66	1055.00	1169.00	0.71	0.84	114.00	4.11	5.29	64.00	1.40	1013.50	A	B	old	H	qft2-pcph	3
2	3.71	8.67	3.61	988.00	1056.00	283.10	4.80	66.68	1.29	64.00	3.01	2.77	0.81	9.20	5.24	1091.00	1253.00	5.91	0.78	162.00	2.89	3.81	74.00	10.00	819.50	C	B	old	H	qft2-pj	5
4	2.12	6.06	1.89	988.00	1074.00	545.50	3.80	66.00	2.20	39.00	1.18	1.95	0.34	10.96	6.47	1038.00	1247.00	4.99	0.68	209.00	3.11	4.78	70.00	6.50	878.00	C	B	old	H	qft2-pj	5
9	38.63	26.84	8.06	1064.00	1211.00	141.13	12.00	32.00	9.00	55.00	0.90	4.47	11.60	23.92	38.76	1229.00	1842.00	0.41	0.85	613.00	8.04	8.84	81.00	16.00	1113.00	E	B	old	H	qft2-pj	7
5	16.96	16.75	6.39	1000.00	1144.00	167.76	4.00	72.00	4.20	50.00	1.52	4.63	3.90	33.66	62.52	1159.00	1646.00	0.12	0.69	487.00	11.77	13.56	77.00	13.00	1135.00	E	B	old	H	qft2-pj	7
1	8.46	12.16	4.21	994.00	1083.00	246.68	4.20	6.50	3.75	48.00	1.14	2.73	2.17	17.47	17.82	1096.00	1459.00	1.14	0.73	363.00	5.98	7.24	75.00	13.00	1071.00	C	B	old	H	Qft2-pj-ktzl	5
7	18.73	21.27	9.32	1034.00	1330.00	126.82	14.00	35.00	2.30	65.00	3.90	6.91	4.21	26.00	33.26	1304.00	1866.00	0.51	0.62	562.00	9.95	11.63	77.00	20.00	1004.00	E	B	old	H	qft2-qft1	7
