# Supplementary material for: Using machine learning to predict processes and morphometric features of watershed
Source: Sci Rep. 2023 May 25;13:8498. doi: 10.1038/s41598-023-35634-2 (PMC10212989; doi:10.1038/s41598-023-35634-2)
Supplement: Supplementary file 1 — Supplementary Information 1. [file 41598_2023_35634_MOESM1_ESM.zip › data/ANN/data-total4-lithology.xlsx]

## Sheet: Sheet1
Name	Shape_Area	prime_fan	lenght_fan	DEM_min	DEM_max	range_DEM	Range_L	Mean_slope	min_slope	max_slope	Shoaae_mak	sazand2	age	earsion	angel_1	BS	Edeal_fan	cc	volum_fan	Shape_Leng	Shape_Area	min_elevat	max_elevat	range-elevation_	Leght_stre	lenght_bas	range_dem_	slope_max	min_slope	min-Dd	range_slop	Db-max	range_Dd
44	17.5266	19.608	8.36	1205	1305	1255	150.12	35	7	63	3.2	eav	ceneozoic	6	84	2.612	4.689	3.7378	6.533	22.6538	35.778	1322	1543	221	7.71	8	27.625	71	1.7	866	36.35	2026	1013
40	2.8842	7.285	3.01	1284	1348	1316	437.209	28	13	43	1.5	plc-eav	ceneozoic	6	58	1.917	1.588	1.8162	0.797	14.9992	15.9628	1336	1554	218	5.25	5.37	40.5959	77	5	838	41	2042	1021
41	2.90658	7.52	2.9	1281	1390	1335.5	460.517	31.5	17	46	1.7	plc-eav	ceneozoic	6	78	1.611	2.449	1.1868	1.184	9.67188	5.46632	1391	1701	310	2.93	3.96	78.2828	80	18	574	49	1262	631
42	1.05048	4.528	1.81	1301	1375	1338	739.227	34.5	20	49	1	qft1-ogr	ceneozoic	7	64	1.81	1.116	0.9413	0.337	5.45084	0.987115	1389	1617	228	2	2.44	93.4426	77	31	554	54	1106	553
43	0.891994	4.367	1.83	1314	1372	1343	733.88	34.5	19	50	1	qft1-ogr	ceneozoic	7	76	1.83	1.326	0.6727	0.404	6.80881	2.23698	1385	1522	137	2.1	2.99	45.8194	77	16	654	46.5	873	436.5
37	2.80283	7.49	2.94	1310	1356	1333	453.401	28	13	43	1.9	qft1-ogr	ceneozoic	6	66	1.547	2.188	1.281	1.072	7.98571	3.11195	1350	1562	212	2.2	2.99	70.903	77	2.7	697	39.85	1333	666.5
36	1.72153	5.901	2.3	1289	1337	1313	570.87	18	17	19	1.5	qft1-ogr	ceneozoic	6	76	1.533	1.989	0.8655	0.762	10.617	7.84135	1349	1613	264	2.66	3.97	66.4987	78	13	667	45.5	1582	791
35	2.26542	6.224	2.3	1245	1321	1283	557.826	34.5	20	49	1.7	eavt-ogr	ceneozoic	5	60	1.353	1.779	1.2734	0.682	7.47697	3.73695	1335	1680	345	1.7	2.64	130.682	79	15	629	47	946	473
38	1.17862	4.288	1.48	1264	1316	1290	871.622	27	12	42	1.1	eavt-ogr	ceneozoic	5	53	1.31	1.045	1.1279	0.258	9.02004	5.37051	1318	1677	359	1.33	3.47	103.458	77	17	583	47	1497	748.5
39	0.916391	4.089	1.64	1301	1355	1328	809.756	28.5	19	38	1.9	eavt-ogr	ceneozoic	5	57	1.64	0.994	0.9219	0.272	9.51961	6.67194	1362	1649	287	2.87	3.05	94.0984	76	7	812	41.5	1502	751
32	18.5556	16.804	6.11	1211	1392	1301.5	213.011	35	17	53	2.7	eavt-ogr	ceneozoic	6	50	1.608	3.314	5.5992	3.375	24.6975	33.8373	1411	1977	566	6.45	10.2	55.4902	78	22	565	50	1996	998
33	7.62042	15.621	7.17	1181	1369	1275	177.824	27.5	13	42	2.6	qft1-eav	ceneozoic	6	45	2.758	2.041	3.7337	2.439	24.3143	32.0613	1353	2067	714	7.04	10.23	69.7947	82	57	1060	69.5	1899	949.5
34	12.4934	16.524	7.3	1123	1311	1217	166.712	32	12	52	3.3	qft1-eav	ceneozoic	6	73	2.147	4.33	2.8853	5.268	18.7019	17.3494	1335	2050	715	5.78	8.23	86.8773	82	31	722	56.5	1990	995
31	5.18715	9.016	3.21	1205	1353	1279	398.442	49.5	41	58	2	eviv-ogr	ceneozoic	5	50	1.605	1.744	2.9743	0.933	13.3791	12.5612	1330	2034	704	4.91	2.85	247.018	81	36	919	58.5	1916	958
29	6.37913	10.34	4.08	1124	1284	1204	295.098	31.5	20	43	1.7	qft1-ogr	ceneozoic	5	52	2.4	1.542	4.1369	1.049	10.3981	6.74619	1269	1740	471	2.45	4.18	112.679	79	7	667	43	1630	815
30	7.07253	10.865	3.9	1134	1276	1205	308.974	33	22	44	2.8	qft1-ogr	ceneozoic	5	49	1.393	2.393	2.9555	1.556	10.3932	6.70532	1285	1934	649	2.62	4.14	156.763	83	23	780	53	1781	890.5
54	7.42229	11.195	4.27	1097	1237	1167	273.302	29.5	11	48	2.4	qft1-ogr	ceneozoic	5	53	1.779	2.219	3.3449	1.579	12.8954	8.37673	1252	1840	588	4.35	4.91	119.756	83	38	826	60.5	1824	912
28	3.03368	7.67	2.88	1063	1280	1171.5	406.771	47.5	21	74	2.1	edvt-ogr	ceneozoic	5	67	1.44	2.338	1.2976	1.122	8.26582	4.62254	1363	1846	483	2.1	3.04	158.882	80	39	645	59.5	1632	816
27	1.37598	6.204	2.6	1090	1330	1210	465.385	37	31	43	1.3	edvt	ceneozoic	6	72	2	1.633	0.8426	0.708	7.61567	3.67897	1339	1914	575	1.75	2.76	208.333	81	42	574	61.5	1231	615.5
26	1.66989	5.429	2.05	1094	1187	1140.5	556.341	37	28	46	1.6	edvt	ceneozoic	5	53	1.281	1.479	1.1291	0.505	7.13659	3.47488	1196	1687	491	1.99	2.75	178.546	80	38	702	59	1080	540
25	1.24953	5.247	1.9	1115	1172	1143.5	601.842	30	20	40	1.4	qft1	ceneozoic	5	70	1.357	1.71	0.7307	0.541	5.09333	1.93996	1154	1294	140	1.43	1.68	83.3333	69	8.5	703	38.75	1029	514.5
24	0.877044	4.152	1.63	1090	1135	1112.5	682.515	32	22	42	0.92	qft1	ceneozoic	7	73	1.874	1.108	0.7916	0.301	4.39072	1.32923	1139	1231	92	1.35	1.5	61.3333	56	17.7	693	36.85	811	405.5
23	0.787553	4.087	1.66	1080	1141	1110.5	668.976	34.5	25	44	0.99	qft1-ef	ceneozoic	7	71	1.677	1.226	0.6424	0.339	4.2338	1.23578	1137	1266	129	1.06	1.61	80.1242	72	19	685	45.5	846	423
22	0.748104	3.57	1.43	1080	1137	1108.5	775.175	36	31	41	0.49	ef	ceneozoic	7	45	2.424	0.463	1.6158	0.11	3.77245	0.916693	1130	1229	99	1	1.46	67.8082	59	18.3	454	38.65	921	460.5
21	2.50882	7.162	2.63	1079	1199	1139	433.08	38	26	50	1.8	ef-ogr	ceneozoic	7	57	1.461	1.79	1.4016	0.785	7.76181	3.78729	1199	1645	446	2.7	3.07	145.277	82	33	1046	57.5	1301	650.5
20	2.97985	7.174	3.01	1041	1197	1119	371.761	42.5	29	56	1.6	ef-ogr	ceneozoic	7	59	1.881	1.647	1.8093	0.826	7.18291	3.71818	1190	1632	442	1.54	2.51	176.096	84	25	879	54.5	1266	633
19	2.17358	6.724	2.86	1049	1164	1106.5	386.888	33	23	43	1.3	qft2	ceneozoic	7	74	2.2	1.678	1.2953	0.8	4.61412	1.03084	1171	1312	141	1.33	2.01	70.1493	74	15	737	44.5	932	466
18	1.93566	6.669	2.75	1068	1184	1126	409.455	30.5	20	41	1.2	qft2	ceneozoic	7	81	2.292	1.696	1.1413	0.777	6.20917	1.90791	1204	1401	197	2.25	2.67	73.7828	80	23	732	51.5	977	488.5
17	2.57253	6.842	2.76	1076	1171	1123.5	407.065	27.5	15	40	1.4	qft2	ceneozoic	7	84	2.123	1.905	1.3504	0.876	7.12745	2.8676	1182	1632	450	2.11	2.75	163.636	81	25	722	53	1142	571
16	1.34596	5.591	2.55	1075	1167	1121	439.608	21	7	35	0.66	qft2	ceneozoic	7	70	3.355	0.928	1.4504	0.394	4.97556	1.70139	1176	1395	219	1.27	1.87	117.112	77	7	701	42	935	467.5
15	1.33118	5.518	2.38	1081	1159	1120	470.588	20.5	11	30	0.74	qft2	ceneozoic	7	69	3.173	0.903	1.4742	0.358	3.15342	0.485845	1165	1292	127	1.09	1.4	90.7143	70	8	673	39	690	345
14	1.19235	5.343	2.12	1089	1149	1119	527.83	14.85	2.7	27	1	qft2	ceneozoic	7	78	2.12	1.361	0.8761	0.481	3.9006	1.11303	1155	1248	93	1.04	1.35	68.8889	68	5.8	499	36.9	568	284
13	1.44833	5.72	2.41	1105	1178	1141.5	473.651	21.5	5	38	0.77	qft2	ceneozoic	7	86	2.975	1.215	1.192	0.488	3.33023	0.466434	1168	1254	86	0.832	1.46	58.9041	68	10	284	39	430	215
12	1.34785	5.53	2.42	1111	1182	1146.5	473.76	33.5	11	56	1.3	qft2	ceneozoic	7	75	1.862	1.701	0.7924	0.686	2.73526	0.459491	1183	1229	46	0.63	1.03	44.6602	44	7	264	25.5	283	141.5
11	18.6367	19.794	7.41	1067	1223	1145	154.521	34.5	10	59	4.7	qft2	ceneozoic	6	71	1.577	5.821	3.2016	7.189	19.5175	26.6892	1264	2077	813	5.43	6.62	122.81	86	33	918	59.5	1822	911
10	14.5713	16.388	6.57	1052	1212	1132	172.298	23.5	4	43	3.5	pj	paleozoic	7	61	1.991	3.512	4.149	3.845	14.6905	15.4763	1245	1935	690	2.63	4.49	153.675	84	42	854	63	1937	968.5
9	38.6276	26.84	8.06	1064	1211	1137.5	141.129	22	12	32	9	qft2-pj	ceneozoic	7	55	0.896	8.635	4.4734	11.6	23.9215	38.7626	1229	1842	613	8.04	8.84	69.3439	81	16	979	48.5	2226	1113
7	18.7301	21.266	9.32	1034	1330	1182	126.824	24.5	14	35	2.3	qft2-qft1	ceneozoic	7	65	3.9	2.71	6.9115	4.21	25.9982	33.2639	1304	1866	562	9.95	11.63	48.3233	77	20	966	48.5	2008	1004
8	21.55	22.426	9.59	1056	1261	1158.5	120.803	24	16	32	3.6	qft2	ceneozoic	7	67	2.592	4.324	4.9838	6.912	27.1218	41.241	1287	2041	754	10.16	11.45	65.8515	83	16	783	49.5	2160	1080
6	26.7858	22.498	8.81	1000	1168	1084	123.042	27.7	2.4	53	5.4	qft2-ktzl	ceneozoic	7	68	1.631	6.406	4.1814	9.406	28.0141	49.9497	1236	1873	637	10.81	11.17	57.0278	80	15	984	47.5	2207	1103.5
5	16.958	16.754	6.39	1000	1144	1072	167.762	38	4	72	4.2	qft2-pj	ceneozoic	7	50	1.521	3.663	4.6295	3.901	33.6618	62.5155	1159	1646	487	11.77	13.56	35.9145	77	13	934	45	2270	1135
1	8.46015	12.163	4.21	994	1083	1038.5	246.675	5.35	4.2	6.5	3.75	Qft2-pj-ktzl	ceneozoic	5	48	1.138	3.098	2.7308	2.174	17.465	17.8181	1096	1459	363	5.98	7.24	50.1381	75	13	1212	44	2142	1071
2	3.7071	8.672	3.61	988	1056	1022	283.102	35.74	4.8	66.68	1.29	qft2-pj	ceneozoic	5	64	3.008	1.34	2.7665	0.806	9.20062	5.2365	1091	1253	162	2.89	3.81	42.5197	74	10	1057	42	1639	819.5
3	5.16453	9.639	3.09	985	1036	1010.5	327.023	12.955	2.7	23.21	3.1	qft2-ktzl-pj	ceneozoic	6	58	1.104	2.833	1.823	1.459	13.1708	10.6316	1051	1398	347	4.29	5.2	66.7308	76	10	939	43	1888	944
4	2.11999	6.061	1.89	988	1074	1031	545.503	34.9	3.8	66	2.2	qft2-pj	ceneozoic	5	39	1.181	1.089	1.9467	0.343	10.9559	6.47299	1038	1247	209	3.11	4.78	43.7238	70	6.5	634	38.25	1756	878
53	3.94983	8.058	3	1001	1074	1037.5	345.833	32	4	60	2.3	qft2-pcph	ceneozoic	3	61	1.5	2.128	1.8561	1.064	9.04649	5.4955	1091	1382	291	1.67	3.38	86.0947	74	12	895	43	1608	804
52	7.38637	10.92	3.19	994	1040	1017	318.809	15.5	7	24	3.9	qft2-pcph	ceneozoic	3	55	0.818	3.742	1.9739	1.989	13.717	12.6573	1055	1169	114	4.11	5.29	21.5501	64	1.4	738	32.7	2027	1013.5
49	4.2974	10.268	4.029	1091	1146	1118.5	277.612	41	8	74	2.2	murm	ceneozoic	7	68	1.831	2.61	1.6465	1.752	11.4533	6.30413	1117	1185	68	4	5.01	13.5729	52	2.4	716	27.2	1887	943.5
50	3.69478	8.087	3.51	10990	1119	6054.5	1724.93	24.5	3	46	1.4	murm	ceneozoic	7	61	2.507	1.49	2.4797	0.872	11.6339	6.59757	1126	1195	69	4.08	5.27	13.093	52	5	746	28.5	1903	951.5
51	5.30073	10.768	4.73	1056	1122	1089	230.233	19.5	3	36	1.9	murm	ceneozoic	7	72	2.365	2.512	2.1102	1.98	14.2524	11.5812	1127	1216	89	5.21	6.08	14.6382	55	3.4	937	29.2	2057	1028.5
45	6.63708	10.521	3.87	1022	1110	1066	275.452	27	7	47	2.7	plms	ceneozoic	6	51	1.825	1.886	3.5191	1.217	14.3698	14.49	1022	1077	55	4.64	5.21	10.5566	53	6	770	29.5	1927	963.5
46	8.26741	10.903	4.01	1073	1184	1128.5	281.421	30	8	52	2.3	plms	ceneozoic	6	31	1.743	1.244	6.6458	0.831	12.6359	11.2398	1059	1063	4	3.31	4.54	0.8811	30	11	819	20.5	1836	918
47	5.2929	8.969	3.4	1053	1163	1108	325.882	35	16	54	1.5	plms	ceneozoic	6	57	2.179	1.551	3.4126	0.879	12.1869	10.2097	1039	1060	21	3.24	4.67	4.4968	43	7.3	834	25.15	1788	894
48	9.97359	12.475	4.4	1015	1154	1084.5	246.477	23.3	0.6	46	2.4	plms	ceneozoic	5	35	1.833	1.465	6.8079	1.075	10.8673	8.51127	1022	1049	27	3.7	3.57	7.563	60	4	841	32	1616	808
minimum	0.748104	3.57	1.43	985	1036	1010.5	120.803	5.35	0.6	6.5	0.49	0	0	3	31	0.818	0.463	0.6424	0.11	2.73526	0.459491	1022	1049	4	0.63	1.03	0.8811	30	1.4	264	20.5	283	141.5
maximum	38.6276	26.84	9.59	10990	1392	6054.5	1724.93	49.5	41	74	9	0	0	7	86	3.9	8.635	6.9115	11.6	33.6618	62.5155	1411	2077	813	11.77	13.56	247.018	86	57	1212	69.5	2270	1135
average	7.08822	10.0746	3.90641	1459.88	1217.27	1336.13	436.599	29.6454	14.2286	45.2838	2.28036	0	0	6.03571	62.1786	1.93225	2.36936	2.48375	2.03234	12.1564	12.4581	1216.32	1543.32	329.214	3.77218	4.73107	82.5673	71.8571	17.6268	757.821	44.792	1509.57	754.786
stdve	7.67612	5.59545	2.19603	1348.05	100.907	672.096	263.809	8.27768	9.02848	13.2801	1.42431	#DIV/0!	#DIV/0!	1.02519	12.538	0.622165	1.50069	1.66347	2.41103	7.31391	13.9054	112.648	307.473	232.455	2.7037	3.021	54.3729	12.0757	12.6879	182.203	10.8414	515.638	257.819

## Sheet: Sheet2
Name	Shape_Area	perim	lenght_fan	DEM_min	max_DEM	range_DEM	rang_L	mean_slope	min_slope	max_slope	shoaae_fan	sazand	age	erosion_1	Angel	BS	EDEAL_FAN	cc	volum_fan	perime_bas	Shape_Area	dem_MIN	DEM_max	range_DEM	lenght_str	lenght_bas	range_l	max_slope	min_slope	min_Dd	range-slope	max_Dd	range-Db
11	6.42892	10.121	2.1	665	683	674	320.952	2.48	0.16	4.8	3.2	qft2-omr	cenozoic	7	20	0.6563	1.12	5.74	0.39	15.622	13.3669	685	826	755.5	1.93	3.57	211.625	3.37	2	558	2.685	1512	1035
8	1.0668	4.189	1.1	676	711	693.5	630.455	1.93	0.26	3.6	1.6	qft2-omr	cenozoic	7	63	0.6875	1.76	0.606	0.32	5.2	2.00241	706	732	719	0.921	1.7	422.941	19	1	379	10	837	608
9	2.39795	6.164	1.58	682	714	698	441.772	1.85	0	3.7	2.4	qft2-omr	cenozoic	7	31	0.6583	1.3	1.845	0.34	11.883	9.30259	690	878	784	1.61	2.97	263.973	27	2	598	14.5	1391	994.5
1	5.56719	9.309	2.19	675	719	697	318.265	2.78	0.16	5.4	3.8	omr-eoas-ja	ceneozoic	7	22	0.5763	1.46	3.813	0.53	11.171	8.5707	733	1123	928	1.91	3.12	297.436	49	2	614	25.5	1470	1042
10	0.633814	3.006	0.834	677	692	684.5	820.743	0.885	0.27	1.5	1.1	omr-eoas-ja	ceneozoic	7	28	0.7582	0.54	1.174	0.07	6.763	3.02817	686	916	801	1.5	2.17	369.124	32	3	373	17.5	618	495.5
2	0.48058	2.653	0.775	673	690	681.5	879.355	2.145	0.59	3.7	0.94	omr-eoas-ja	ceneozoic	6	30	0.8245	0.49	0.981	0.06	5.58	2.18795	690	991	840.5	1.44	2.03	414.039	37	2	371	19.5	730	550.5
3	0.447669	2.565	0.739	673	680	676.5	915.426	1.55	0	3.1	0.89	omr-eoas-ja	ceneozoic	6	65	0.8303	1.01	0.443	0.12	5.379	2.09404	677	1022	849.5	1.32	1.87	454.278	41	1	445	21	771	608
4	0.423781	2.434	0.8	673	688	680.5	850.625	2.6	0.4	4.8	0.8	omr-eoas-ja	ceneozoic	6	43	1	0.6	0.706	0.08	4.936	1.73786	674	1099	886.5	1.3	1.82	487.088	37	1	658	19	876	767
5	0.590109	2.863	0.798	663	673	668	837.093	1.37	0.14	2.6	1	omr-eoas-ja	ceneozoic	6	16	0.798	0.28	2.108	0.04	4.917	1.626	665	999	832	1.3	1.87	444.92	39	0	477	19.5	638	557.5
6	0.977439	3.899	1.09	672	708	690	633.028	3.43	0.53	6.33	1.4	omr-eoas-ja	ceneozoic	6	48	0.7786	1.17	0.835	0.21	3.928	1.10129	688	857	772.5	0.86	1.24	622.984	33	0	285	16.5	715	500
7	1.81598	5.506	1.6	665	725	695	434.375	2.91	0.42	5.4	2.1	omr-eoas-ja	ceneozoic	4	47	0.7619	1.72	1.056	0.46	6.392	2.68124	735	1069	902	1.6	2.57	350.973	40	2	376	21	754	565
minimum	0.423781	2.434	0.739	663	673	668	318.265	0.885	0	1.5	0.8	0	0	4	16	0.5763	0.28	0.443	0.04	3.928	1.10129	665	732	719	0.86	1.24	211.625	3.37	0	285	2.685	618	495.5
maximum	6.42892	10.121	2.19	682	725	698	915.426	3.43	0.59	6.33	3.8	0	0	7	65	1	1.76	5.74	0.53	15.622	13.3669	735	1123	928	1.93	3.57	622.984	49	3	658	25.5	1512	1042
average	2.12946	5.02031	1.27192	672.231	698.538	684.962	639.675	2.17269	0.270769	4.05846	1.83308	0	0	6.15385	38	0.762015	1.03769	1.96077	0.245385	7.79392	4.7821	694.538	951.308	824.423	1.42162	2.28769	397.999	31.5185	1.46154	467.462	16.5285	957.077	712.346
stdve	2.27677	2.87752	0.560952	6.2776	18.4375	10.6815	234.59	0.825706	0.209705	1.55967	1.08463	0	0	1.02628	17.6505	0.130056	0.531227	1.83372	0.183413	4.0904	4.45216	24.1903	133.266	70.2358	0.366959	0.770376	128.905	14.2865	1.00884	130.36	7.10199	351.484	221.332

## Sheet: Sheet3
Name	Shape_Area	perim	lenght_fan	min_dem	max_dem	range	range_L	mean_slope	min_slope	max_slope	shoaae_fan	sazand	age	erosion_1	angel	BS	edeal_fan	cc	volum_fan	perimer	Shape_Area	min_dem	max_dem	range_dem	lenght_str	lenght_bas	range_L	max_slope	min_slope	min_Dd	range_slope	max_Dd	range-Db
1	12.0796	12.714	4.138	176	258	217	52.441	2.05	0.1	4	3.9	plbk	cenozoic	7	26	1.061	1.77	6.82	1.22	16.634	20.9634	279	548	413.5	4.64	5.11	80.92	34	1.5	943	17.75	1892	1417.5
6	0.857937	4.523	1.88	213	236	224.5	119.415	1.255	0.11	2.4	1	plbk	cenozoic	7	82	1.88	1.43	0.6	0.45	8.774	5.09873	242	402	322	1.9	3.5	92	24	1.2	832	12.6	1651	1241.5
11	3.15097	7.36	2.85	202	250	226	79.298	1.655	0.81	2.5	2	plbk	cenozoic	7	58	1.425	2.02	1.56	0.96	9.279	5.71839	259	506	382.5	1.68	3.51	108.974	32	2.1	746	17.05	1662	1204
4	1.14209	4.719	1.62	171	214	192.5	118.827	1.175	0.95	1.4	1.3	plbk	cenozoic	7	63	1.246	1.43	0.8	0.39	6.446	3.00096	222	379	300.5	1.9	2.4	125.208	18	1.9	816	9.95	1342	1079
5	0.335785	2.675	1.063	172	198	185	174.036	1.75	0.7	2.8	0.62	plbk	cenozoic	7	67	1.715	0.72	0.47	0.13	4.906	1.65861	203	312	257.5	1.4	1.9	135.526	10	1.4	464	5.7	885	674.5
2	1.16797	4.282	1.32	167	208	187.5	142.045	2.2	1	3.4	1.4	plbk	cenozoic	7	44	0.943	1.07	1.09	0.24	8.535	5.44287	225	436	330.5	2.2	2.56	129.102	9	3.4	701	6.2	1318	1009.5
3	1.70953	5.277	1.78	163	211	187	105.056	2.08	0.86	3.3	1.2	plbk	cenozoic	7	42	1.483	0.88	1.94	0.26	8.206	4.71287	216	344	280	1.96	2.53	110.672	12	2.3	616	7.15	1293	954.5
8	0.988444	4.068	1.62	155	204	179.5	110.802	3.1	2.1	4.1	0.86	plbk	cenozoic	7	75	1.884	1.13	0.87	0.3	10.886	8.45322	195	340	267.5	2.6	3.74	71.524	19	3.9	600	11.45	1704	1152
7	1.81976	5.747	2.01	163	202	182.5	90.796	1.215	0.23	2.2	1.1	plbk	cenozoic	7	74	1.827	1.42	1.28	0.48	8.748	5.50633	204	310	257	2.05	2.6	98.846	11	1.9	728	6.45	1409	1068.5
9	1.9367	6.012	2.13	154	198	176	82.629	1.68	0.36	3	1.7	plbk	cenozoic	7	68	1.253	2.02	0.96	0.72	9.355	5.85834	205	343	274	2.63	3.37	81.306	12	2.7	759	7.35	1645	1202
10	2.48374	7.301	2.63	177	198	187.5	71.293	2.755	0.11	5.4	2	plbk	cenozoic	7	81	1.315	2.83	0.88	1.24	21.377	32.4162	176	468	322	5.37	6.76	47.633	28	3.8	668	15.9	1773	1220.5
minimum	0.335785	2.675	1.063	154	198	176	52.441	1.175	0.1	1.4	0.62	0	0	7	26	0.943	0.72	0.47	0.13	4.906	1.65861	176	310	257	1.4	1.9	47.633	9	1.2	464	5.7	885	674.5
maximum	12.0796	12.714	4.138	213	258	226	174.036	3.1	2.1	5.4	3.9	0	0	7	82	1.884	2.83	6.82	1.24	21.377	32.4162	279	548	413.5	5.37	6.76	135.526	34	3.9	943	17.75	1892	1417.5
average	3.08369	6.159	2.17246	175.385	217.923	195.923	105.624	1.93769	0.733077	3.17692	1.66154	0	0	7	60.6154	1.45069	1.55923	1.88923	0.596923	10.7253	10.2234	221.615	403.538	313.654	2.7	3.58769	97.2977	19.3846	2.4	713.846	10.8462	1488.54	1101.19
stdve	3.91157	3.12033	0.97908	20.1515	22.8118	18.9461	38.5863	0.668228	0.670745	1.23982	1.04621	0	0	0	19.3014	0.344154	0.681914	2.14016	0.411888	5.34018	10.5374	33.1025	85.5638	55.2492	1.38555	1.58809	29.3263	9.47497	0.993827	147.372	4.66874	323.146	224.114

## Sheet: Sheet4
Name	Shape_Area	perimer	lenght_fan	min_dem	max_dem	range_dem	range_L	range-lope	mean_slope	max_slope	shoaae_fan	sazand	age	erosion_1	angel	bs	edeal_fan	cc	volum_fan	perim	Shape_Area	min_dem	max_dem	range_dem	lenght_str	lenght_bas	range_L	MAX_slop	min_slope	Dd_min	range_slope	Dd_max	range-Db
10	5.1148	8.946	3.61	1290	1416	1353	374.792	4.4	1.6	7.2	2	MUR	cenozoic	7	55	1.8	1.919	2.665	1.15	11.677	8.26079	1773	1940	1856.5	2.53	4.5	412.556	34	8.23	576	21.115	1363	969.5
9	3.39587	7.821	2.99	1313	1425	1369	457.86	2.4	1.2	3.6	1.5	MUR	cenozoic	7	64	1.99	1.675	2.027	0.83	9.81	5.57204	1459	1991	1725	2	4.24	406.84	30	2.7	576	16.35	1350	963
8	5.56441	9.98	3.56	1307	1423	1365	383.427	2.3	2	2.6	2.5	MUR	cenozoic	7	67	1.42	2.922	1.904	1.73	11.362	8.20007	1450	1900	1675	2.97	4.51	371.397	29	4	649	16.5	1570	1109.5
11	7.84348	10.288	3.63	1313	1478	1395.5	384.435	3.6	1.7	5.5	2.8	MUR	cenozoic	7	32	1.3	1.563	5.018	0.95	13.694	12.7996	1525	2513	2019	2.9	5.4	373.889	37	5	627	21	1833	1230
12	2.66756	6.264	1.9	1339	1427	1383	727.895	4.9	1.4	8.4	2.3	MUR	cenozoic	7	37	0.83	1.485	1.796	0.47	10.164	6.94589	1454	2177	1815.5	2.17	3.77	481.565	37	6.3	525	21.65	1361	943
6	7.77223	11.388	4.23	1283	1385	1334	315.366	1.65	1.5	1.8	3.2	MUR	cenozoic	7	51	1.32	2.847	2.73	2.01	15.623	18.2015	1411	1746	1578.5	5	5.29	298.393	27	3.3	837	15.15	1994	1415.5
7	1.88786	5.617	1.88	1310	1476	1393	740.957	7.5	3	12	1.9	MUR	cenozoic	7	59	0.99	1.956	0.965	0.61	11.419	6.93071	1435	1722	1578.5	2.8	4.78	330.23	20	3.9	439	11.95	1370	904.5
5	4.72354	10.562	4.17	1349	1466	1407.5	337.53	2.15	1.3	3	1.2	QFT2	cenozoic	7	54	3.47	1.13	4.18	0.79	11.874	9.09444	1485	2187	1836	2.8	4.8	382.5	38	3	756	20.5	1455	1105.5
1	11.6533	14.709	5.22	1354	1476	1415	271.073	3.4	1.9	4.9	4.2	QFT2	cenozoic	7	51	1.24	3.737	3.118	3.25	22.578	35.5832	1503	2607	2055	7.6	8.42	244.062	35	2.6	779	18.8	2008	1393.5
4	4.37272	8.606	3.5	1361	1510	1435.5	410.143	6	3.2	8.8	2	MUR	cenozoic	7	60	1.75	2.093	2.089	1.22	13.989	13.3776	1569	2508	2038.5	3.8	5.6	364.018	34	3.3	594	18.65	1787	1190.5
3	5.91244	10.601	4.38	1364	1511	1437.5	328.196	7.85	3.7	12	1.8	MUR	cenozoic	7	63	2.43	1.978	2.989	1.44	16.353	17.0431	1530	2346	1938	3.19	6.8	285	30	3.8	635	16.9	1951	1293
2	12.527	16.105	4.81	1367	1538	1452.5	301.975	7.9	1.5	14.3	5.5	MUR	cenozoic	7	79	0.87	7.58	1.653	6.08	19.307	19.2903	1551	2216	1883.5	7.7	8.13	231.673	26	3.3	694	14.65	1842	1268
minimum	1.88786	5.617	1.88	1283	1385	1334	271.073	1.65	1.2	1.8	1.2	0	0	7	32	0.83	1.13	0.965	0.47	9.81	5.57204	1411	1722	1578.5	2	3.77	231.673	20	2.6	439	11.95	1350	904.5
maximum	12.527	16.105	5.22	1367	1538	1452.5	740.957	7.9	3.7	14.3	5.5	0	0	7	79	3.47	7.58	5.018	6.08	22.578	35.5832	1773	2607	2055	7.7	8.42	481.565	38	8.23	837	21.65	2008	1415.5
average	6.275	10.1864	3.64143	1328.57	1461	1394.79	431.834	4.54286	2.06429	7.15714	2.68571	0	0	7	55.9286	1.69357	2.82821	2.65121	1.93429	14.3027	14.461	1523.5	2155.86	1830.89	3.94	5.60214	349.669	31.0714	4.30429	640.214	17.6296	1660.14	1150.39
stdve	3.58178	3.37108	1.10875	30.9024	49.9971	39.2291	166.799	2.37207	0.888504	4.3845	1.38247	0	0	0	14.355	0.853393	2.05891	1.26935	1.83345	4.27346	9.70223	112.381	314.357	173.352	2.08132	1.60667	80.4217	5.93373	1.8691	124.763	3.26751	270.14	184.632

## Sheet: total
Name	F-Area	F-prime	F-length	F-DEM_min	F-DEM_max	F-range_DEM	F-Range_L	F-Mean_slope	F-min_slope	F-max_slope	F-Shoaae_mak	F-sazand	F-age	F-earsion	F-angel	F-BS	F-Edeal	F-cc	F-volum	S-Leng	S-Area	S-min_elevat	S-max_elevat	S-range-elevation_	S-Leght_stre	S-lenght_bas	S-range_dem_	S-slope_max	S-min_slope	S-min-Dd	S-range_slop	S-Db-max	S-range_Dd
44	17.5266	19.608	8.36	1205	1305	1255	150.12	35	7	63	3.2	eav	ceneozoic	6	84	2.612	4.689	3.7378	6.533	22.6538	35.778	1322	1543	221	7.71	8	27.625	71	1.7	866	36.35	2026	1013
40	2.8842	7.285	3.01	1284	1348	1316	437.209	28	13	43	1.5	plc-eav	ceneozoic	6	58	1.917	1.588	1.8162	0.797	14.9992	15.9628	1336	1554	218	5.25	5.37	40.5959	77	5	838	41	2042	1021
41	2.90658	7.52	2.9	1281	1390	1335.5	460.517	31.5	17	46	1.7	plc-eav	ceneozoic	6	78	1.611	2.449	1.1868	1.184	9.67188	5.46632	1391	1701	310	2.93	3.96	78.2828	80	18	574	49	1262	631
42	1.05048	4.528	1.81	1301	1375	1338	739.227	34.5	20	49	1	qft1-ogr	ceneozoic	7	64	1.81	1.116	0.9413	0.337	5.45084	0.987115	1389	1617	228	2	2.44	93.4426	77	31	554	54	1106	553
43	0.891994	4.367	1.83	1314	1372	1343	733.88	34.5	19	50	1	qft1-ogr	ceneozoic	7	76	1.83	1.326	0.6727	0.404	6.80881	2.23698	1385	1522	137	2.1	2.99	45.8194	77	16	654	46.5	873	436.5
37	2.80283	7.49	2.94	1310	1356	1333	453.401	28	13	43	1.9	qft1-ogr	ceneozoic	6	66	1.547	2.188	1.281	1.072	7.98571	3.11195	1350	1562	212	2.2	2.99	70.903	77	2.7	697	39.85	1333	666.5
36	1.72153	5.901	2.3	1289	1337	1313	570.87	18	17	19	1.5	qft1-ogr	ceneozoic	6	76	1.533	1.989	0.8655	0.762	10.617	7.84135	1349	1613	264	2.66	3.97	66.4987	78	13	667	45.5	1582	791
35	2.26542	6.224	2.3	1245	1321	1283	557.826	34.5	20	49	1.7	eavt-ogr	ceneozoic	5	60	1.353	1.779	1.2734	0.682	7.47697	3.73695	1335	1680	345	1.7	2.64	130.682	79	15	629	47	946	473
38	1.17862	4.288	1.48	1264	1316	1290	871.622	27	12	42	1.1	eavt-ogr	ceneozoic	5	53	1.31	1.045	1.1279	0.258	9.02004	5.37051	1318	1677	359	1.33	3.47	103.458	77	17	583	47	1497	748.5
39	0.916391	4.089	1.64	1301	1355	1328	809.756	28.5	19	38	1.9	eavt-ogr	ceneozoic	5	57	1.64	0.994	0.9219	0.272	9.51961	6.67194	1362	1649	287	2.87	3.05	94.0984	76	7	812	41.5	1502	751
32	18.5556	16.804	6.11	1211	1392	1301.5	213.011	35	17	53	2.7	eavt-ogr	ceneozoic	6	50	1.608	3.314	5.5992	3.375	24.6975	33.8373	1411	1977	566	6.45	10.2	55.4902	78	22	565	50	1996	998
34	12.4934	16.524	7.3	1123	1311	1217	166.712	32	12	52	3.3	qft1-eav	ceneozoic	6	73	2.147	4.33	2.8853	5.268	18.7019	17.3494	1335	2050	715	5.78	8.23	86.8773	82	31	722	56.5	1990	995
31	5.18715	9.016	3.21	1205	1353	1279	398.442	49.5	41	58	2	eviv-ogr	ceneozoic	5	50	1.605	1.744	2.9743	0.933	13.3791	12.5612	1330	2034	704	4.91	2.85	247.018	81	36	919	58.5	1916	958
29	6.37913	10.34	4.08	1124	1284	1204	295.098	31.5	20	43	1.7	qft1-ogr	ceneozoic	5	52	2.4	1.542	4.1369	1.049	10.3981	6.74619	1269	1740	471	2.45	4.18	112.679	79	7	667	43	1630	815
30	7.07253	10.865	3.9	1134	1276	1205	308.974	33	22	44	2.8	qft1-ogr	ceneozoic	5	49	1.393	2.393	2.9555	1.556	10.3932	6.70532	1285	1934	649	2.62	4.14	156.763	83	23	780	53	1781	890.5
54	7.42229	11.195	4.27	1097	1237	1167	273.302	29.5	11	48	2.4	qft1-ogr	ceneozoic	5	53	1.779	2.219	3.3449	1.579	12.8954	8.37673	1252	1840	588	4.35	4.91	119.756	83	38	826	60.5	1824	912
28	3.03368	7.67	2.88	1063	1280	1171.5	406.771	47.5	21	74	2.1	edvt-ogr	ceneozoic	5	67	1.44	2.338	1.2976	1.122	8.26582	4.62254	1363	1846	483	2.1	3.04	158.882	80	39	645	59.5	1632	816
27	1.37598	6.204	2.6	1090	1330	1210	465.385	37	31	43	1.3	edvt	ceneozoic	6	72	2	1.633	0.8426	0.708	7.61567	3.67897	1339	1914	575	1.75	2.76	208.333	81	42	574	61.5	1231	615.5
26	1.66989	5.429	2.05	1094	1187	1140.5	556.341	37	28	46	1.6	edvt	ceneozoic	5	53	1.281	1.479	1.1291	0.505	7.13659	3.47488	1196	1687	491	1.99	2.75	178.546	80	38	702	59	1080	540
25	1.24953	5.247	1.9	1115	1172	1143.5	601.842	30	20	40	1.4	qft1	ceneozoic	5	70	1.357	1.71	0.7307	0.541	5.09333	1.93996	1154	1294	140	1.43	1.68	83.3333	69	8.5	703	38.75	1029	514.5
24	0.877044	4.152	1.63	1090	1135	1112.5	682.515	32	22	42	0.92	qft1	ceneozoic	7	73	1.874	1.108	0.7916	0.301	4.39072	1.32923	1139	1231	92	1.35	1.5	61.3333	56	17.7	693	36.85	811	405.5
23	0.787553	4.087	1.66	1080	1141	1110.5	668.976	34.5	25	44	0.99	qft1-ef	ceneozoic	7	71	1.677	1.226	0.6424	0.339	4.2338	1.23578	1137	1266	129	1.06	1.61	80.1242	72	19	685	45.5	846	423
22	0.748104	3.57	1.43	1080	1137	1108.5	775.175	36	31	41	0.49	ef	ceneozoic	7	45	2.424	0.463	1.6158	0.11	3.77245	0.916693	1130	1229	99	1	1.46	67.8082	59	18.3	454	38.65	921	460.5
21	2.50882	7.162	2.63	1079	1199	1139	433.08	38	26	50	1.8	ef-ogr	ceneozoic	7	57	1.461	1.79	1.4016	0.785	7.76181	3.78729	1199	1645	446	2.7	3.07	145.277	82	33	1046	57.5	1301	650.5
20	2.97985	7.174	3.01	1041	1197	1119	371.761	42.5	29	56	1.6	ef-ogr	ceneozoic	7	59	1.881	1.647	1.8093	0.826	7.18291	3.71818	1190	1632	442	1.54	2.51	176.096	84	25	879	54.5	1266	633
19	2.17358	6.724	2.86	1049	1164	1106.5	386.888	33	23	43	1.3	qft2	ceneozoic	7	74	2.2	1.678	1.2953	0.8	4.61412	1.03084	1171	1312	141	1.33	2.01	70.1493	74	15	737	44.5	932	466
18	1.93566	6.669	2.75	1068	1184	1126	409.455	30.5	20	41	1.2	qft2	ceneozoic	7	81	2.292	1.696	1.1413	0.777	6.20917	1.90791	1204	1401	197	2.25	2.67	73.7828	80	23	732	51.5	977	488.5
17	2.57253	6.842	2.76	1076	1171	1123.5	407.065	27.5	15	40	1.4	qft2	ceneozoic	7	84	2.123	1.905	1.3504	0.876	7.12745	2.8676	1182	1632	450	2.11	2.75	163.636	81	25	722	53	1142	571
16	1.34596	5.591	2.55	1075	1167	1121	439.608	21	7	35	0.66	qft2	ceneozoic	7	70	3.355	0.928	1.4504	0.394	4.97556	1.70139	1176	1395	219	1.27	1.87	117.112	77	7	701	42	935	467.5
15	1.33118	5.518	2.38	1081	1159	1120	470.588	20.5	11	30	0.74	qft2	ceneozoic	7	69	3.173	0.903	1.4742	0.358	3.15342	0.485845	1165	1292	127	1.09	1.4	90.7143	70	8	673	39	690	345
14	1.19235	5.343	2.12	1089	1149	1119	527.83	14.85	2.7	27	1	qft2	ceneozoic	7	78	2.12	1.361	0.8761	0.481	3.9006	1.11303	1155	1248	93	1.04	1.35	68.8889	68	5.8	499	36.9	568	284
13	1.44833	5.72	2.41	1105	1178	1141.5	473.651	21.5	5	38	0.77	qft2	ceneozoic	7	86	2.975	1.215	1.192	0.488	3.33023	0.466434	1168	1254	86	0.832	1.46	58.9041	68	10	284	39	430	215
12	1.34785	5.53	2.42	1111	1182	1146.5	473.76	33.5	11	56	1.3	qft2	ceneozoic	7	75	1.862	1.701	0.7924	0.686	2.73526	0.459491	1183	1229	46	0.63	1.03	44.6602	44	7	264	25.5	283	141.5
11	18.6367	19.794	7.41	1067	1223	1145	154.521	34.5	10	59	4.7	qft2	ceneozoic	6	71	1.577	5.821	3.2016	7.189	19.5175	26.6892	1264	2077	813	5.43	6.62	122.81	86	33	918	59.5	1822	911
10	14.5713	16.388	6.57	1052	1212	1132	172.298	23.5	4	43	3.5	pj	paleozoic	7	61	1.991	3.512	4.149	3.845	14.6905	15.4763	1245	1935	690	2.63	4.49	153.675	84	42	854	63	1937	968.5
7	18.7301	21.266	9.32	1034	1330	1182	126.824	24.5	14	35	2.3	qft2-qft1	ceneozoic	7	65	3.9	2.71	6.9115	4.21	25.9982	33.2639	1304	1866	562	9.95	11.63	48.3233	77	20	966	48.5	2008	1004
8	21.55	22.426	9.59	1056	1261	1158.5	120.803	24	16	32	3.6	qft2	ceneozoic	7	67	2.592	4.324	4.9838	6.912	27.1218	41.241	1287	2041	754	10.16	11.45	65.8515	83	16	783	49.5	2160	1080
6	26.7858	22.498	8.81	1000	1168	1084	123.042	27.7	2.4	53	5.4	qft2-ktzl	ceneozoic	7	68	1.631	6.406	4.1814	9.406	28.0141	49.9497	1236	1873	637	10.81	11.17	57.0278	80	15	984	47.5	2207	1103.5
1	8.46015	12.163	4.21	994	1083	1038.5	246.675	5.35	4.2	6.5	3.75	Qft2-pj-ktzl	ceneozoic	5	48	1.138	3.098	2.7308	2.174	17.465	17.8181	1096	1459	363	5.98	7.24	50.1381	75	13	1212	44	2142	1071
2	3.7071	8.672	3.61	988	1056	1022	283.102	35.74	4.8	66.68	1.29	qft2-pj	ceneozoic	5	64	3.008	1.34	2.7665	0.806	9.20062	5.2365	1091	1253	162	2.89	3.81	42.5197	74	10	1057	42	1639	819.5
3	5.16453	9.639	3.09	985	1036	1010.5	327.023	12.955	2.7	23.21	3.1	qft2-ktzl-pj	ceneozoic	6	58	1.104	2.833	1.823	1.459	13.1708	10.6316	1051	1398	347	4.29	5.2	66.7308	76	10	939	43	1888	944
4	2.11999	6.061	1.89	988	1074	1031	545.503	34.9	3.8	66	2.2	qft2-pj	ceneozoic	5	39	1.181	1.089	1.9467	0.343	10.9559	6.47299	1038	1247	209	3.11	4.78	43.7238	70	6.5	634	38.25	1756	878
53	3.94983	8.058	3	1001	1074	1037.5	345.833	32	4	60	2.3	qft2-pcph	ceneozoic	3	61	1.5	2.128	1.8561	1.064	9.04649	5.4955	1091	1382	291	1.67	3.38	86.0947	74	12	895	43	1608	804
52	7.38637	10.92	3.19	994	1040	1017	318.809	15.5	7	24	3.9	qft2-pcph	ceneozoic	3	55	0.818	3.742	1.9739	1.989	13.717	12.6573	1055	1169	114	4.11	5.29	21.5501	64	1.4	738	32.7	2027	1013.5
49	4.2974	10.268	4.029	1091	1146	1118.5	277.612	41	8	74	2.2	murm	ceneozoic	7	68	1.831	2.61	1.6465	1.752	11.4533	6.30413	1117	1185	68	4	5.01	13.5729	52	2.4	716	27.2	1887	943.5
50	3.69478	8.087	3.51	10990	1119	6054.5	1724.93	24.5	3	46	1.4	murm	ceneozoic	7	61	2.507	1.49	2.4797	0.872	11.6339	6.59757	1126	1195	69	4.08	5.27	13.093	52	5	746	28.5	1903	951.5
51	5.30073	10.768	4.73	1056	1122	1089	230.233	19.5	3	36	1.9	murm	ceneozoic	7	72	2.365	2.512	2.1102	1.98	14.2524	11.5812	1127	1216	89	5.21	6.08	14.6382	55	3.4	937	29.2	2057	1028.5
45	6.63708	10.521	3.87	1022	1110	1066	275.452	27	7	47	2.7	plms	ceneozoic	6	51	1.825	1.886	3.5191	1.217	14.3698	14.49	1022	1077	55	4.64	5.21	10.5566	53	6	770	29.5	1927	963.5
46	8.26741	10.903	4.01	1073	1184	1128.5	281.421	30	8	52	2.3	plms	ceneozoic	6	31	1.743	1.244	6.6458	0.831	12.6359	11.2398	1059	1063	4	3.31	4.54	0.8811	30	11	819	20.5	1836	918
47	5.2929	8.969	3.4	1053	1163	1108	325.882	35	16	54	1.5	plms	ceneozoic	6	57	2.179	1.551	3.4126	0.879	12.1869	10.2097	1039	1060	21	3.24	4.67	4.4968	43	7.3	834	25.15	1788	894
48	9.97359	12.475	4.4	1015	1154	1084.5	246.477	23.3	0.6	46	2.4	plms	ceneozoic	5	35	1.833	1.465	6.8079	1.075	10.8673	8.51127	1022	1049	27	3.7	3.57	7.563	60	4	841	32	1616	808
11	6.42892	10.121	2.1	665	683	674	320.952	2.48	0.16	4.8	3.2	qft2-omr	cenozoic	7	20	0.6563	1.12	5.74	0.39	15.622	13.3669	685	826	755.5	1.93	3.57	211.625	3.37	2	558	2.685	1512	1035
8	1.0668	4.189	1.1	676	711	693.5	630.455	1.93	0.26	3.6	1.6	qft2-omr	cenozoic	7	63	0.6875	1.76	0.606	0.32	5.2	2.00241	706	732	719	0.921	1.7	422.941	19	1	379	10	837	608
9	2.39795	6.164	1.58	682	714	698	441.772	1.85	0	3.7	2.4	qft2-omr	cenozoic	7	31	0.6583	1.3	1.845	0.34	11.883	9.30259	690	878	784	1.61	2.97	263.973	27	2	598	14.5	1391	994.5
1	5.56719	9.309	2.19	675	719	697	318.265	2.78	0.16	5.4	3.8	omr-eoas-ja	ceneozoic	7	22	0.5763	1.46	3.813	0.53	11.171	8.5707	733	1123	928	1.91	3.12	297.436	49	2	614	25.5	1470	1042
10	0.633814	3.006	0.834	677	692	684.5	820.743	0.885	0.27	1.5	1.1	omr-eoas-ja	ceneozoic	7	28	0.7582	0.54	1.174	0.07	6.763	3.02817	686	916	801	1.5	2.17	369.124	32	3	373	17.5	618	495.5
2	0.48058	2.653	0.775	673	690	681.5	879.355	2.145	0.59	3.7	0.94	omr-eoas-ja	ceneozoic	6	30	0.8245	0.49	0.981	0.06	5.58	2.18795	690	991	840.5	1.44	2.03	414.039	37	2	371	19.5	730	550.5
3	0.447669	2.565	0.739	673	680	676.5	915.426	1.55	0	3.1	0.89	omr-eoas-ja	ceneozoic	6	65	0.8303	1.01	0.443	0.12	5.379	2.09404	677	1022	849.5	1.32	1.87	454.278	41	1	445	21	771	608
4	0.423781	2.434	0.8	673	688	680.5	850.625	2.6	0.4	4.8	0.8	omr-eoas-ja	ceneozoic	6	43	1	0.6	0.706	0.08	4.936	1.73786	674	1099	886.5	1.3	1.82	487.088	37	1	658	19	876	767
5	0.590109	2.863	0.798	663	673	668	837.093	1.37	0.14	2.6	1	omr-eoas-ja	ceneozoic	6	16	0.798	0.28	2.108	0.04	4.917	1.626	665	999	832	1.3	1.87	444.92	39	0	477	19.5	638	557.5
6	0.977439	3.899	1.09	672	708	690	633.028	3.43	0.53	6.33	1.4	omr-eoas-ja	ceneozoic	6	48	0.7786	1.17	0.835	0.21	3.928	1.10129	688	857	772.5	0.86	1.24	622.984	33	0	285	16.5	715	500
7	1.81598	5.506	1.6	665	725	695	434.375	2.91	0.42	5.4	2.1	omr-eoas-ja	ceneozoic	4	47	0.7619	1.72	1.056	0.46	6.392	2.68124	735	1069	902	1.6	2.57	350.973	40	2	376	21	754	565
1	12.0796	12.714	4.138	176	258	217	52.441	2.05	0.1	4	3.9	plbk	cenozoic	7	26	1.061	1.77	6.82	1.22	16.634	20.9634	279	548	413.5	4.64	5.11	80.92	34	1.5	943	17.75	1892	1417.5
6	0.857937	4.523	1.88	213	236	224.5	119.415	1.255	0.11	2.4	1	plbk	cenozoic	7	82	1.88	1.43	0.6	0.45	8.774	5.09873	242	402	322	1.9	3.5	92	24	1.2	832	12.6	1651	1241.5
11	3.15097	7.36	2.85	202	250	226	79.298	1.655	0.81	2.5	2	plbk	cenozoic	7	58	1.425	2.02	1.56	0.96	9.279	5.71839	259	506	382.5	1.68	3.51	108.974	32	2.1	746	17.05	1662	1204
4	1.14209	4.719	1.62	171	214	192.5	118.827	1.175	0.95	1.4	1.3	plbk	cenozoic	7	63	1.246	1.43	0.8	0.39	6.446	3.00096	222	379	300.5	1.9	2.4	125.208	18	1.9	816	9.95	1342	1079
5	0.335785	2.675	1.063	172	198	185	174.036	1.75	0.7	2.8	0.62	plbk	cenozoic	7	67	1.715	0.72	0.47	0.13	4.906	1.65861	203	312	257.5	1.4	1.9	135.526	10	1.4	464	5.7	885	674.5
2	1.16797	4.282	1.32	167	208	187.5	142.045	2.2	1	3.4	1.4	plbk	cenozoic	7	44	0.943	1.07	1.09	0.24	8.535	5.44287	225	436	330.5	2.2	2.56	129.102	9	3.4	701	6.2	1318	1009.5
3	1.70953	5.277	1.78	163	211	187	105.056	2.08	0.86	3.3	1.2	plbk	cenozoic	7	42	1.483	0.88	1.94	0.26	8.206	4.71287	216	344	280	1.96	2.53	110.672	12	2.3	616	7.15	1293	954.5
8	0.988444	4.068	1.62	155	204	179.5	110.802	3.1	2.1	4.1	0.86	plbk	cenozoic	7	75	1.884	1.13	0.87	0.3	10.886	8.45322	195	340	267.5	2.6	3.74	71.524	19	3.9	600	11.45	1704	1152
7	1.81976	5.747	2.01	163	202	182.5	90.796	1.215	0.23	2.2	1.1	plbk	cenozoic	7	74	1.827	1.42	1.28	0.48	8.748	5.50633	204	310	257	2.05	2.6	98.846	11	1.9	728	6.45	1409	1068.5
9	1.9367	6.012	2.13	154	198	176	82.629	1.68	0.36	3	1.7	plbk	cenozoic	7	68	1.253	2.02	0.96	0.72	9.355	5.85834	205	343	274	2.63	3.37	81.306	12	2.7	759	7.35	1645	1202
10	5.1148	8.946	3.61	1290	1416	1353	374.792	4.4	1.6	7.2	2	MUR	cenozoic	7	55	1.8	1.919	2.665	1.15	11.677	8.26079	1773	1940	1856.5	2.53	4.5	412.556	34	8.23	576	21.115	1363	969.5
9	3.39587	7.821	2.99	1313	1425	1369	457.86	2.4	1.2	3.6	1.5	MUR	cenozoic	7	64	1.99	1.675	2.027	0.83	9.81	5.57204	1459	1991	1725	2	4.24	406.84	30	2.7	576	16.35	1350	963
8	5.56441	9.98	3.56	1307	1423	1365	383.427	2.3	2	2.6	2.5	MUR	cenozoic	7	67	1.42	2.922	1.904	1.73	11.362	8.20007	1450	1900	1675	2.97	4.51	371.397	29	4	649	16.5	1570	1109.5
11	7.84348	10.288	3.63	1313	1478	1395.5	384.435	3.6	1.7	5.5	2.8	MUR	cenozoic	7	32	1.3	1.563	5.018	0.95	13.694	12.7996	1525	2513	2019	2.9	5.4	373.889	37	5	627	21	1833	1230
12	2.66756	6.264	1.9	1339	1427	1383	727.895	4.9	1.4	8.4	2.3	MUR	cenozoic	7	37	0.83	1.485	1.796	0.47	10.164	6.94589	1454	2177	1815.5	2.17	3.77	481.565	37	6.3	525	21.65	1361	943
6	7.77223	11.388	4.23	1283	1385	1334	315.366	1.65	1.5	1.8	3.2	MUR	cenozoic	7	51	1.32	2.847	2.73	2.01	15.623	18.2015	1411	1746	1578.5	5	5.29	298.393	27	3.3	837	15.15	1994	1415.5
7	1.88786	5.617	1.88	1310	1476	1393	740.957	7.5	3	12	1.9	MUR	cenozoic	7	59	0.99	1.956	0.965	0.61	11.419	6.93071	1435	1722	1578.5	2.8	4.78	330.23	20	3.9	439	11.95	1370	904.5
5	4.72354	10.562	4.17	1349	1466	1407.5	337.53	2.15	1.3	3	1.2	QFT2	cenozoic	7	54	3.47	1.13	4.18	0.79	11.874	9.09444	1485	2187	1836	2.8	4.8	382.5	38	3	756	20.5	1455	1105.5
1	11.6533	14.709	5.22	1354	1476	1415	271.073	3.4	1.9	4.9	4.2	QFT2	cenozoic	7	51	1.24	3.737	3.118	3.25	22.578	35.5832	1503	2607	2055	7.6	8.42	244.062	35	2.6	779	18.8	2008	1393.5
4	4.37272	8.606	3.5	1361	1510	1435.5	410.143	6	3.2	8.8	2	MUR	cenozoic	7	60	1.75	2.093	2.089	1.22	13.989	13.3776	1569	2508	2038.5	3.8	5.6	364.018	34	3.3	594	18.65	1787	1190.5
3	5.91244	10.601	4.38	1364	1511	1437.5	328.196	7.85	3.7	12	1.8	MUR	cenozoic	7	63	2.43	1.978	2.989	1.44	16.353	17.0431	1530	2346	1938	3.19	6.8	285	30	3.8	635	16.9	1951	1293
2	12.527	16.105	4.81	1367	1538	1452.5	301.975	7.9	1.5	14.3	5.5	MUR	cenozoic	7	79	0.87	7.58	1.653	6.08	19.307	19.2903	1551	2216	1883.5	7.7	8.13	231.673	26	3.3	694	14.65	1842	1268

## Sheet: slope-compare
Name	F-Area	F-prime	F-length	F-DEM_min	F-DEM_max	F-range_DEM	F-Range_L	F-Mean_slope	F-min_slope	F-max_slope	F-Shoaae_mak	F-sazand	F-age	F-earsion	F-angel	F-BS	F-Edeal	F-cc	F-volum	S-Leng	S-Area	S-min_elevat	S-max_elevat	S-range-elevation_	S-Leght_stre	S-lenght_bas	S-range_dem_	S-slope_max	S-min_slope	S-min-Dd	S-range_slop	S-Db-max	S-range_Dd
40	2.8842	7.285	3.01	1284	1348	1316	437.209	28	13	43	1.5	plc-eav	ceneozoic	6	58	1.917	1.588	1.8162	0.797	14.9992	15.9628	1336	1554	218	5.25	5.37	40.5959	77	5	838	41	2042	1021
41	2.90658	7.52	2.9	1281	1390	1335.5	460.517	31.5	17	46	1.7	plc-eav	ceneozoic	6	78	1.611	2.449	1.1868	1.184	9.67188	5.46632	1391	1701	310	2.93	3.96	78.2828	80	18	574	49	1262	631
42	1.05048	4.528	1.81	1301	1375	1338	739.227	34.5	20	49	1	qft1-ogr	ceneozoic	7	64	1.81	1.116	0.9413	0.337	5.45084	0.987115	1389	1617	228	2	2.44	93.4426	77	31	554	54	1106	553
43	0.891994	4.367	1.83	1314	1372	1343	733.88	34.5	19	50	1	qft1-ogr	ceneozoic	7	76	1.83	1.326	0.6727	0.404	6.80881	2.23698	1385	1522	137	2.1	2.99	45.8194	77	16	654	46.5	873	436.5
37	2.80283	7.49	2.94	1310	1356	1333	453.401	28	13	43	1.9	qft1-ogr	ceneozoic	6	66	1.547	2.188	1.281	1.072	7.98571	3.11195	1350	1562	212	2.2	2.99	70.903	77	2.7	697	39.85	1333	666.5
35	2.26542	6.224	2.3	1245	1321	1283	557.826	34.5	20	49	1.7	eavt-ogr	ceneozoic	5	60	1.353	1.779	1.2734	0.682	7.47697	3.73695	1335	1680	345	1.7	2.64	130.682	79	15	629	47	946	473
38	1.17862	4.288	1.48	1264	1316	1290	871.622	27	12	42	1.1	eavt-ogr	ceneozoic	5	53	1.31	1.045	1.1279	0.258	9.02004	5.37051	1318	1677	359	1.33	3.47	103.458	77	17	583	47	1497	748.5
39	0.916391	4.089	1.64	1301	1355	1328	809.756	28.5	19	38	1.9	eavt-ogr	ceneozoic	5	57	1.64	0.994	0.9219	0.272	9.51961	6.67194	1362	1649	287	2.87	3.05	94.0984	76	7	812	41.5	1502	751
32	18.5556	16.804	6.11	1211	1392	1301.5	213.011	35	17	53	2.7	eavt-ogr	ceneozoic	6	50	1.608	3.314	5.5992	3.375	24.6975	33.8373	1411	1977	566	6.45	10.2	55.4902	78	22	565	50	1996	998
34	12.4934	16.524	7.3	1123	1311	1217	166.712	32	12	52	3.3	qft1-eav	ceneozoic	6	73	2.147	4.33	2.8853	5.268	18.7019	17.3494	1335	2050	715	5.78	8.23	86.8773	82	31	722	56.5	1990	995
31	5.18715	9.016	3.21	1205	1353	1279	398.442	49.5	41	58	2	eviv-ogr	ceneozoic	5	50	1.605	1.744	2.9743	0.933	13.3791	12.5612	1330	2034	704	4.91	2.85	247.018	81	36	919	58.5	1916	958
29	6.37913	10.34	4.08	1124	1284	1204	295.098	31.5	20	43	1.7	qft1-ogr	ceneozoic	5	52	2.4	1.542	4.1369	1.049	10.3981	6.74619	1269	1740	471	2.45	4.18	112.679	79	7	667	43	1630	815
30	7.07253	10.865	3.9	1134	1276	1205	308.974	33	22	44	2.8	qft1-ogr	ceneozoic	5	49	1.393	2.393	2.9555	1.556	10.3932	6.70532	1285	1934	649	2.62	4.14	156.763	83	23	780	53	1781	890.5
54	7.42229	11.195	4.27	1097	1237	1167	273.302	29.5	11	48	2.4	qft1-ogr	ceneozoic	5	53	1.779	2.219	3.3449	1.579	12.8954	8.37673	1252	1840	588	4.35	4.91	119.756	83	38	826	60.5	1824	912
27	1.37598	6.204	2.6	1090	1330	1210	465.385	37	31	43	1.3	edvt	ceneozoic	6	72	2	1.633	0.8426	0.708	7.61567	3.67897	1339	1914	575	1.75	2.76	208.333	81	42	574	61.5	1231	615.5
26	1.66989	5.429	2.05	1094	1187	1140.5	556.341	37	28	46	1.6	edvt	ceneozoic	5	53	1.281	1.479	1.1291	0.505	7.13659	3.47488	1196	1687	491	1.99	2.75	178.546	80	38	702	59	1080	540
24	0.877044	4.152	1.63	1090	1135	1112.5	682.515	32	22	42	0.92	qft1	ceneozoic	7	73	1.874	1.108	0.7916	0.301	4.39072	1.32923	1139	1231	92	1.35	1.5	61.3333	56	17.7	693	36.85	811	405.5
23	0.787553	4.087	1.66	1080	1141	1110.5	668.976	34.5	25	44	0.99	qft1-ef	ceneozoic	7	71	1.677	1.226	0.6424	0.339	4.2338	1.23578	1137	1266	129	1.06	1.61	80.1242	72	19	685	45.5	846	423
22	0.748104	3.57	1.43	1080	1137	1108.5	775.175	36	31	41	0.49	ef	ceneozoic	7	45	2.424	0.463	1.6158	0.11	3.77245	0.916693	1130	1229	99	1	1.46	67.8082	59	18.3	454	38.65	921	460.5
21	2.50882	7.162	2.63	1079	1199	1139	433.08	38	26	50	1.8	ef-ogr	ceneozoic	7	57	1.461	1.79	1.4016	0.785	7.76181	3.78729	1199	1645	446	2.7	3.07	145.277	82	33	1046	57.5	1301	650.5
20	2.97985	7.174	3.01	1041	1197	1119	371.761	42.5	29	56	1.6	ef-ogr	ceneozoic	7	59	1.881	1.647	1.8093	0.826	7.18291	3.71818	1190	1632	442	1.54	2.51	176.096	84	25	879	54.5	1266	633
19	2.17358	6.724	2.86	1049	1164	1106.5	386.888	33	23	43	1.3	qft2	ceneozoic	7	74	2.2	1.678	1.2953	0.8	4.61412	1.03084	1171	1312	141	1.33	2.01	70.1493	74	15	737	44.5	932	466
18	1.93566	6.669	2.75	1068	1184	1126	409.455	30.5	20	41	1.2	qft2	ceneozoic	7	81	2.292	1.696	1.1413	0.777	6.20917	1.90791	1204	1401	197	2.25	2.67	73.7828	80	23	732	51.5	977	488.5
17	2.57253	6.842	2.76	1076	1171	1123.5	407.065	27.5	15	40	1.4	qft2	ceneozoic	7	84	2.123	1.905	1.3504	0.876	7.12745	2.8676	1182	1632	450	2.11	2.75	163.636	81	25	722	53	1142	571
16	1.34596	5.591	2.55	1075	1167	1121	439.608	21	7	35	0.66	qft2	ceneozoic	7	70	3.355	0.928	1.4504	0.394	4.97556	1.70139	1176	1395	219	1.27	1.87	117.112	77	7	701	42	935	467.5
15	1.33118	5.518	2.38	1081	1159	1120	470.588	20.5	11	30	0.74	qft2	ceneozoic	7	69	3.173	0.903	1.4742	0.358	3.15342	0.485845	1165	1292	127	1.09	1.4	90.7143	70	8	673	39	690	345
14	1.19235	5.343	2.12	1089	1149	1119	527.83	14.85	2.7	27	1	qft2	ceneozoic	7	78	2.12	1.361	0.8761	0.481	3.9006	1.11303	1155	1248	93	1.04	1.35	68.8889	68	5.8	499	36.9	568	284
13	1.44833	5.72	2.41	1105	1178	1141.5	473.651	21.5	5	38	0.77	qft2	ceneozoic	7	86	2.975	1.215	1.192	0.488	3.33023	0.466434	1168	1254	86	0.832	1.46	58.9041	68	10	284	39	430	215
11	18.6367	19.794	7.41	1067	1223	1145	154.521	34.5	10	59	4.7	qft2	ceneozoic	6	71	1.577	5.821	3.2016	7.189	19.5175	26.6892	1264	2077	813	5.43	6.62	122.81	86	33	918	59.5	1822	911
7	18.7301	21.266	9.32	1034	1330	1182	126.824	24.5	14	35	2.3	qft2-qft1	ceneozoic	7	65	3.9	2.71	6.9115	4.21	25.9982	33.2639	1304	1866	562	9.95	11.63	48.3233	77	20	966	48.5	2008	1004
8	21.55	22.426	9.59	1056	1261	1158.5	120.803	24	16	32	3.6	qft2	ceneozoic	7	67	2.592	4.324	4.9838	6.912	27.1218	41.241	1287	2041	754	10.16	11.45	65.8515	83	16	783	49.5	2160	1080
6	26.7858	22.498	8.81	1000	1168	1084	123.042	27.7	2.4	53	5.4	qft2-ktzl	ceneozoic	7	68	1.631	6.406	4.1814	9.406	28.0141	49.9497	1236	1873	637	10.81	11.17	57.0278	80	15	984	47.5	2207	1103.5
3	5.16453	9.639	3.09	985	1036	1010.5	327.023	12.955	2.7	23.21	3.1	qft2-ktzl-pj	ceneozoic	6	58	1.104	2.833	1.823	1.459	13.1708	10.6316	1051	1398	347	4.29	5.2	66.7308	76	10	939	43	1888	944
53	3.94983	8.058	3	1001	1074	1037.5	345.833	32	4	60	2.3	qft2-pcph	ceneozoic	3	61	1.5	2.128	1.8561	1.064	9.04649	5.4955	1091	1382	291	1.67	3.38	86.0947	74	12	895	43	1608	804
52	7.38637	10.92	3.19	994	1040	1017	318.809	15.5	7	24	3.9	qft2-pcph	ceneozoic	3	55	0.818	3.742	1.9739	1.989	13.717	12.6573	1055	1169	114	4.11	5.29	21.5501	64	1.4	738	32.7	2027	1013.5
50	3.69478	8.087	3.51	10990	1119	6054.5	1724.93	24.5	3	46	1.4	murm	ceneozoic	7	61	2.507	1.49	2.4797	0.872	11.6339	6.59757	1126	1195	69	4.08	5.27	13.093	52	5	746	28.5	1903	951.5
51	5.30073	10.768	4.73	1056	1122	1089	230.233	19.5	3	36	1.9	murm	ceneozoic	7	72	2.365	2.512	2.1102	1.98	14.2524	11.5812	1127	1216	89	5.21	6.08	14.6382	55	3.4	937	29.2	2057	1028.5
45	6.63708	10.521	3.87	1022	1110	1066	275.452	27	7	47	2.7	plms	ceneozoic	6	51	1.825	1.886	3.5191	1.217	14.3698	14.49	1022	1077	55	4.64	5.21	10.5566	53	6	770	29.5	1927	963.5
48	9.97359	12.475	4.4	1015	1154	1084.5	246.477	23.3	0.6	46	2.4	plms	ceneozoic	5	35	1.833	1.465	6.8079	1.075	10.8673	8.51127	1022	1049	27	3.7	3.57	7.563	60	4	841	32	1616	808
11	6.42892	10.121	2.1	665	683	674	320.952	2.48	0.16	4.8	3.2	qft2-omr	cenozoic	7	20	0.6563	1.12	5.74	0.39	15.622	13.3669	685	826	755.5	1.93	3.57	211.625	3.37	2	558	2.685	1512	1035
8	1.0668	4.189	1.1	676	711	693.5	630.455	1.93	0.26	3.6	1.6	qft2-omr	cenozoic	7	63	0.6875	1.76	0.606	0.32	5.2	2.00241	706	732	719	0.921	1.7	422.941	19	1	379	10	837	608
9	2.39795	6.164	1.58	682	714	698	441.772	1.85	0	3.7	2.4	qft2-omr	cenozoic	7	31	0.6583	1.3	1.845	0.34	11.883	9.30259	690	878	784	1.61	2.97	263.973	27	2	598	14.5	1391	994.5
1	5.56719	9.309	2.19	675	719	697	318.265	2.78	0.16	5.4	3.8	omr-eoas-ja	ceneozoic	7	22	0.5763	1.46	3.813	0.53	11.171	8.5707	733	1123	928	1.91	3.12	297.436	49	2	614	25.5	1470	1042
10	0.633814	3.006	0.834	677	692	684.5	820.743	0.885	0.27	1.5	1.1	omr-eoas-ja	ceneozoic	7	28	0.7582	0.54	1.174	0.07	6.763	3.02817	686	916	801	1.5	2.17	369.124	32	3	373	17.5	618	495.5
2	0.48058	2.653	0.775	673	690	681.5	879.355	2.145	0.59	3.7	0.94	omr-eoas-ja	ceneozoic	6	30	0.8245	0.49	0.981	0.06	5.58	2.18795	690	991	840.5	1.44	2.03	414.039	37	2	371	19.5	730	550.5
3	0.447669	2.565	0.739	673	680	676.5	915.426	1.55	0	3.1	0.89	omr-eoas-ja	ceneozoic	6	65	0.8303	1.01	0.443	0.12	5.379	2.09404	677	1022	849.5	1.32	1.87	454.278	41	1	445	21	771	608
4	0.423781	2.434	0.8	673	688	680.5	850.625	2.6	0.4	4.8	0.8	omr-eoas-ja	ceneozoic	6	43	1	0.6	0.706	0.08	4.936	1.73786	674	1099	886.5	1.3	1.82	487.088	37	1	658	19	876	767
5	0.590109	2.863	0.798	663	673	668	837.093	1.37	0.14	2.6	1	omr-eoas-ja	ceneozoic	6	16	0.798	0.28	2.108	0.04	4.917	1.626	665	999	832	1.3	1.87	444.92	39	0	477	19.5	638	557.5
6	0.977439	3.899	1.09	672	708	690	633.028	3.43	0.53	6.33	1.4	omr-eoas-ja	ceneozoic	6	48	0.7786	1.17	0.835	0.21	3.928	1.10129	688	857	772.5	0.86	1.24	622.984	33	0	285	16.5	715	500
7	1.81598	5.506	1.6	665	725	695	434.375	2.91	0.42	5.4	2.1	omr-eoas-ja	ceneozoic	4	47	0.7619	1.72	1.056	0.46	6.392	2.68124	735	1069	902	1.6	2.57	350.973	40	2	376	21	754	565
1	12.0796	12.714	4.138	176	258	217	52.441	2.05	0.1	4	3.9	plbk	cenozoic	7	26	1.061	1.77	6.82	1.22	16.634	20.9634	279	548	413.5	4.64	5.11	80.92	34	1.5	943	17.75	1892	1417.5
6	0.857937	4.523	1.88	213	236	224.5	119.415	1.255	0.11	2.4	1	plbk	cenozoic	7	82	1.88	1.43	0.6	0.45	8.774	5.09873	242	402	322	1.9	3.5	92	24	1.2	832	12.6	1651	1241.5
11	3.15097	7.36	2.85	202	250	226	79.298	1.655	0.81	2.5	2	plbk	cenozoic	7	58	1.425	2.02	1.56	0.96	9.279	5.71839	259	506	382.5	1.68	3.51	108.974	32	2.1	746	17.05	1662	1204
4	1.14209	4.719	1.62	171	214	192.5	118.827	1.175	0.95	1.4	1.3	plbk	cenozoic	7	63	1.246	1.43	0.8	0.39	6.446	3.00096	222	379	300.5	1.9	2.4	125.208	18	1.9	816	9.95	1342	1079
5	0.335785	2.675	1.063	172	198	185	174.036	1.75	0.7	2.8	0.62	plbk	cenozoic	7	67	1.715	0.72	0.47	0.13	4.906	1.65861	203	312	257.5	1.4	1.9	135.526	10	1.4	464	5.7	885	674.5
2	1.16797	4.282	1.32	167	208	187.5	142.045	2.2	1	3.4	1.4	plbk	cenozoic	7	44	0.943	1.07	1.09	0.24	8.535	5.44287	225	436	330.5	2.2	2.56	129.102	9	3.4	701	6.2	1318	1009.5
3	1.70953	5.277	1.78	163	211	187	105.056	2.08	0.86	3.3	1.2	plbk	cenozoic	7	42	1.483	0.88	1.94	0.26	8.206	4.71287	216	344	280	1.96	2.53	110.672	12	2.3	616	7.15	1293	954.5
8	0.988444	4.068	1.62	155	204	179.5	110.802	3.1	2.1	4.1	0.86	plbk	cenozoic	7	75	1.884	1.13	0.87	0.3	10.886	8.45322	195	340	267.5	2.6	3.74	71.524	19	3.9	600	11.45	1704	1152
7	1.81976	5.747	2.01	163	202	182.5	90.796	1.215	0.23	2.2	1.1	plbk	cenozoic	7	74	1.827	1.42	1.28	0.48	8.748	5.50633	204	310	257	2.05	2.6	98.846	11	1.9	728	6.45	1409	1068.5
9	1.9367	6.012	2.13	154	198	176	82.629	1.68	0.36	3	1.7	plbk	cenozoic	7	68	1.253	2.02	0.96	0.72	9.355	5.85834	205	343	274	2.63	3.37	81.306	12	2.7	759	7.35	1645	1202
10	5.1148	8.946	3.61	1290	1416	1353	374.792	4.4	1.6	7.2	2	MUR	cenozoic	7	55	1.8	1.919	2.665	1.15	11.677	8.26079	1773	1940	1856.5	2.53	4.5	412.556	34	8.23	576	21.115	1363	969.5
9	3.39587	7.821	2.99	1313	1425	1369	457.86	2.4	1.2	3.6	1.5	MUR	cenozoic	7	64	1.99	1.675	2.027	0.83	9.81	5.57204	1459	1991	1725	2	4.24	406.84	30	2.7	576	16.35	1350	963
8	5.56441	9.98	3.56	1307	1423	1365	383.427	2.3	2	2.6	2.5	MUR	cenozoic	7	67	1.42	2.922	1.904	1.73	11.362	8.20007	1450	1900	1675	2.97	4.51	371.397	29	4	649	16.5	1570	1109.5
11	7.84348	10.288	3.63	1313	1478	1395.5	384.435	3.6	1.7	5.5	2.8	MUR	cenozoic	7	32	1.3	1.563	5.018	0.95	13.694	12.7996	1525	2513	2019	2.9	5.4	373.889	37	5	627	21	1833	1230
12	2.66756	6.264	1.9	1339	1427	1383	727.895	4.9	1.4	8.4	2.3	MUR	cenozoic	7	37	0.83	1.485	1.796	0.47	10.164	6.94589	1454	2177	1815.5	2.17	3.77	481.565	37	6.3	525	21.65	1361	943
6	7.77223	11.388	4.23	1283	1385	1334	315.366	1.65	1.5	1.8	3.2	MUR	cenozoic	7	51	1.32	2.847	2.73	2.01	15.623	18.2015	1411	1746	1578.5	5	5.29	298.393	27	3.3	837	15.15	1994	1415.5
7	1.88786	5.617	1.88	1310	1476	1393	740.957	7.5	3	12	1.9	MUR	cenozoic	7	59	0.99	1.956	0.965	0.61	11.419	6.93071	1435	1722	1578.5	2.8	4.78	330.23	20	3.9	439	11.95	1370	904.5
5	4.72354	10.562	4.17	1349	1466	1407.5	337.53	2.15	1.3	3	1.2	QFT2	cenozoic	7	54	3.47	1.13	4.18	0.79	11.874	9.09444	1485	2187	1836	2.8	4.8	382.5	38	3	756	20.5	1455	1105.5
1	11.6533	14.709	5.22	1354	1476	1415	271.073	3.4	1.9	4.9	4.2	QFT2	cenozoic	7	51	1.24	3.737	3.118	3.25	22.578	35.5832	1503	2607	2055	7.6	8.42	244.062	35	2.6	779	18.8	2008	1393.5
4	4.37272	8.606	3.5	1361	1510	1435.5	410.143	6	3.2	8.8	2	MUR	cenozoic	7	60	1.75	2.093	2.089	1.22	13.989	13.3776	1569	2508	2038.5	3.8	5.6	364.018	34	3.3	594	18.65	1787	1190.5
3	5.91244	10.601	4.38	1364	1511	1437.5	328.196	7.85	3.7	12	1.8	MUR	cenozoic	7	63	2.43	1.978	2.989	1.44	16.353	17.0431	1530	2346	1938	3.19	6.8	285	30	3.8	635	16.9	1951	1293
2	12.527	16.105	4.81	1367	1538	1452.5	301.975	7.9	1.5	14.3	5.5	MUR	cenozoic	7	79	0.87	7.58	1.653	6.08	19.307	19.2903	1551	2216	1883.5	7.7	8.13	231.673	26	3.3	694	14.65	1842	1268

## Sheet: volum-area-compare
Name	F-Area	F-prime	F-length	F-DEM_min	F-DEM_max	F-range_DEM	F-Range_L	F-Mean_slope	F-min_slope	F-max_slope	F-Shoaae_mak	F-sazand	F-age	F-earsion	F-angel	F-BS	F-Edeal	F-cc	F-volum	S-Leng	S-Area	S-min_elevat	S-max_elevat	S-range-elevation_	S-Leght_stre	S-lenght_bas	S-range_dem_	S-slope_max	S-min_slope	S-min-Dd	S-range_slop	S-Db-max	S-range_Dd
44	17.5266	19.608	8.36	1205	1305	1255	150.12	35	7	63	3.2	eav	ceneozoic	6	84	2.612	4.689	3.7378	6.533	22.6538	35.778	1322	1543	221	7.71	8	27.625	71	1.7	866	36.35	2026	1013
41	2.90658	7.52	2.9	1281	1390	1335.5	460.517	31.5	17	46	1.7	plc-eav	ceneozoic	6	78	1.611	2.449	1.1868	1.184	9.67188	5.46632	1391	1701	310	2.93	3.96	78.2828	80	18	574	49	1262	631
42	1.05048	4.528	1.81	1301	1375	1338	739.227	34.5	20	49	1	qft1-ogr	ceneozoic	7	64	1.81	1.116	0.9413	0.337	5.45084	0.987115	1389	1617	228	2	2.44	93.4426	77	31	554	54	1106	553
43	0.891994	4.367	1.83	1314	1372	1343	733.88	34.5	19	50	1	qft1-ogr	ceneozoic	7	76	1.83	1.326	0.6727	0.404	6.80881	2.23698	1385	1522	137	2.1	2.99	45.8194	77	16	654	46.5	873	436.5
37	2.80283	7.49	2.94	1310	1356	1333	453.401	28	13	43	1.9	qft1-ogr	ceneozoic	6	66	1.547	2.188	1.281	1.072	7.98571	3.11195	1350	1562	212	2.2	2.99	70.903	77	2.7	697	39.85	1333	666.5
36	1.72153	5.901	2.3	1289	1337	1313	570.87	18	17	19	1.5	qft1-ogr	ceneozoic	6	76	1.533	1.989	0.8655	0.762	10.617	7.84135	1349	1613	264	2.66	3.97	66.4987	78	13	667	45.5	1582	791
35	2.26542	6.224	2.3	1245	1321	1283	557.826	34.5	20	49	1.7	eavt-ogr	ceneozoic	5	60	1.353	1.779	1.2734	0.682	7.47697	3.73695	1335	1680	345	1.7	2.64	130.682	79	15	629	47	946	473
38	1.17862	4.288	1.48	1264	1316	1290	871.622	27	12	42	1.1	eavt-ogr	ceneozoic	5	53	1.31	1.045	1.1279	0.258	9.02004	5.37051	1318	1677	359	1.33	3.47	103.458	77	17	583	47	1497	748.5
39	0.916391	4.089	1.64	1301	1355	1328	809.756	28.5	19	38	1.9	eavt-ogr	ceneozoic	5	57	1.64	0.994	0.9219	0.272	9.51961	6.67194	1362	1649	287	2.87	3.05	94.0984	76	7	812	41.5	1502	751
32	18.5556	16.804	6.11	1211	1392	1301.5	213.011	35	17	53	2.7	eavt-ogr	ceneozoic	6	50	1.608	3.314	5.5992	3.375	24.6975	33.8373	1411	1977	566	6.45	10.2	55.4902	78	22	565	50	1996	998
31	5.18715	9.016	3.21	1205	1353	1279	398.442	49.5	41	58	2	eviv-ogr	ceneozoic	5	50	1.605	1.744	2.9743	0.933	13.3791	12.5612	1330	2034	704	4.91	2.85	247.018	81	36	919	58.5	1916	958
29	6.37913	10.34	4.08	1124	1284	1204	295.098	31.5	20	43	1.7	qft1-ogr	ceneozoic	5	52	2.4	1.542	4.1369	1.049	10.3981	6.74619	1269	1740	471	2.45	4.18	112.679	79	7	667	43	1630	815
30	7.07253	10.865	3.9	1134	1276	1205	308.974	33	22	44	2.8	qft1-ogr	ceneozoic	5	49	1.393	2.393	2.9555	1.556	10.3932	6.70532	1285	1934	649	2.62	4.14	156.763	83	23	780	53	1781	890.5
54	7.42229	11.195	4.27	1097	1237	1167	273.302	29.5	11	48	2.4	qft1-ogr	ceneozoic	5	53	1.779	2.219	3.3449	1.579	12.8954	8.37673	1252	1840	588	4.35	4.91	119.756	83	38	826	60.5	1824	912
28	3.03368	7.67	2.88	1063	1280	1171.5	406.771	47.5	21	74	2.1	edvt-ogr	ceneozoic	5	67	1.44	2.338	1.2976	1.122	8.26582	4.62254	1363	1846	483	2.1	3.04	158.882	80	39	645	59.5	1632	816
27	1.37598	6.204	2.6	1090	1330	1210	465.385	37	31	43	1.3	edvt	ceneozoic	6	72	2	1.633	0.8426	0.708	7.61567	3.67897	1339	1914	575	1.75	2.76	208.333	81	42	574	61.5	1231	615.5
26	1.66989	5.429	2.05	1094	1187	1140.5	556.341	37	28	46	1.6	edvt	ceneozoic	5	53	1.281	1.479	1.1291	0.505	7.13659	3.47488	1196	1687	491	1.99	2.75	178.546	80	38	702	59	1080	540
24	0.877044	4.152	1.63	1090	1135	1112.5	682.515	32	22	42	0.92	qft1	ceneozoic	7	73	1.874	1.108	0.7916	0.301	4.39072	1.32923	1139	1231	92	1.35	1.5	61.3333	56	17.7	693	36.85	811	405.5
23	0.787553	4.087	1.66	1080	1141	1110.5	668.976	34.5	25	44	0.99	qft1-ef	ceneozoic	7	71	1.677	1.226	0.6424	0.339	4.2338	1.23578	1137	1266	129	1.06	1.61	80.1242	72	19	685	45.5	846	423
22	0.748104	3.57	1.43	1080	1137	1108.5	775.175	36	31	41	0.49	ef	ceneozoic	7	45	2.424	0.463	1.6158	0.11	3.77245	0.916693	1130	1229	99	1	1.46	67.8082	59	18.3	454	38.65	921	460.5
21	2.50882	7.162	2.63	1079	1199	1139	433.08	38	26	50	1.8	ef-ogr	ceneozoic	7	57	1.461	1.79	1.4016	0.785	7.76181	3.78729	1199	1645	446	2.7	3.07	145.277	82	33	1046	57.5	1301	650.5
20	2.97985	7.174	3.01	1041	1197	1119	371.761	42.5	29	56	1.6	ef-ogr	ceneozoic	7	59	1.881	1.647	1.8093	0.826	7.18291	3.71818	1190	1632	442	1.54	2.51	176.096	84	25	879	54.5	1266	633
19	2.17358	6.724	2.86	1049	1164	1106.5	386.888	33	23	43	1.3	qft2	ceneozoic	7	74	2.2	1.678	1.2953	0.8	4.61412	1.03084	1171	1312	141	1.33	2.01	70.1493	74	15	737	44.5	932	466
18	1.93566	6.669	2.75	1068	1184	1126	409.455	30.5	20	41	1.2	qft2	ceneozoic	7	81	2.292	1.696	1.1413	0.777	6.20917	1.90791	1204	1401	197	2.25	2.67	73.7828	80	23	732	51.5	977	488.5
17	2.57253	6.842	2.76	1076	1171	1123.5	407.065	27.5	15	40	1.4	qft2	ceneozoic	7	84	2.123	1.905	1.3504	0.876	7.12745	2.8676	1182	1632	450	2.11	2.75	163.636	81	25	722	53	1142	571
16	1.34596	5.591	2.55	1075	1167	1121	439.608	21	7	35	0.66	qft2	ceneozoic	7	70	3.355	0.928	1.4504	0.394	4.97556	1.70139	1176	1395	219	1.27	1.87	117.112	77	7	701	42	935	467.5
15	1.33118	5.518	2.38	1081	1159	1120	470.588	20.5	11	30	0.74	qft2	ceneozoic	7	69	3.173	0.903	1.4742	0.358	3.15342	0.485845	1165	1292	127	1.09	1.4	90.7143	70	8	673	39	690	345
14	1.19235	5.343	2.12	1089	1149	1119	527.83	14.85	2.7	27	1	qft2	ceneozoic	7	78	2.12	1.361	0.8761	0.481	3.9006	1.11303	1155	1248	93	1.04	1.35	68.8889	68	5.8	499	36.9	568	284
13	1.44833	5.72	2.41	1105	1178	1141.5	473.651	21.5	5	38	0.77	qft2	ceneozoic	7	86	2.975	1.215	1.192	0.488	3.33023	0.466434	1168	1254	86	0.832	1.46	58.9041	68	10	284	39	430	215
11	18.6367	19.794	7.41	1067	1223	1145	154.521	34.5	10	59	4.7	qft2	ceneozoic	6	71	1.577	5.821	3.2016	7.189	19.5175	26.6892	1264	2077	813	5.43	6.62	122.81	86	33	918	59.5	1822	911
7	18.7301	21.266	9.32	1034	1330	1182	126.824	24.5	14	35	2.3	qft2-qft1	ceneozoic	7	65	3.9	2.71	6.9115	4.21	25.9982	33.2639	1304	1866	562	9.95	11.63	48.3233	77	20	966	48.5	2008	1004
8	21.55	22.426	9.59	1056	1261	1158.5	120.803	24	16	32	3.6	qft2	ceneozoic	7	67	2.592	4.324	4.9838	6.912	27.1218	41.241	1287	2041	754	10.16	11.45	65.8515	83	16	783	49.5	2160	1080
6	26.7858	22.498	8.81	1000	1168	1084	123.042	27.7	2.4	53	5.4	qft2-ktzl	ceneozoic	7	68	1.631	6.406	4.1814	9.406	28.0141	49.9497	1236	1873	637	10.81	11.17	57.0278	80	15	984	47.5	2207	1103.5
2	3.7071	8.672	3.61	988	1056	1022	283.102	35.74	4.8	66.68	1.29	qft2-pj	ceneozoic	5	64	3.008	1.34	2.7665	0.806	9.20062	5.2365	1091	1253	162	2.89	3.81	42.5197	74	10	1057	42	1639	819.5
3	5.16453	9.639	3.09	985	1036	1010.5	327.023	12.955	2.7	23.21	3.1	qft2-ktzl-pj	ceneozoic	6	58	1.104	2.833	1.823	1.459	13.1708	10.6316	1051	1398	347	4.29	5.2	66.7308	76	10	939	43	1888	944
4	2.11999	6.061	1.89	988	1074	1031	545.503	34.9	3.8	66	2.2	qft2-pj	ceneozoic	5	39	1.181	1.089	1.9467	0.343	10.9559	6.47299	1038	1247	209	3.11	4.78	43.7238	70	6.5	634	38.25	1756	878
53	3.94983	8.058	3	1001	1074	1037.5	345.833	32	4	60	2.3	qft2-pcph	ceneozoic	3	61	1.5	2.128	1.8561	1.064	9.04649	5.4955	1091	1382	291	1.67	3.38	86.0947	74	12	895	43	1608	804
52	7.38637	10.92	3.19	994	1040	1017	318.809	15.5	7	24	3.9	qft2-pcph	ceneozoic	3	55	0.818	3.742	1.9739	1.989	13.717	12.6573	1055	1169	114	4.11	5.29	21.5501	64	1.4	738	32.7	2027	1013.5
50	3.69478	8.087	3.51	10990	1119	6054.5	1724.93	24.5	3	46	1.4	murm	ceneozoic	7	61	2.507	1.49	2.4797	0.872	11.6339	6.59757	1126	1195	69	4.08	5.27	13.093	52	5	746	28.5	1903	951.5
51	5.30073	10.768	4.73	1056	1122	1089	230.233	19.5	3	36	1.9	murm	ceneozoic	7	72	2.365	2.512	2.1102	1.98	14.2524	11.5812	1127	1216	89	5.21	6.08	14.6382	55	3.4	937	29.2	2057	1028.5
45	6.63708	10.521	3.87	1022	1110	1066	275.452	27	7	47	2.7	plms	ceneozoic	6	51	1.825	1.886	3.5191	1.217	14.3698	14.49	1022	1077	55	4.64	5.21	10.5566	53	6	770	29.5	1927	963.5
48	9.97359	12.475	4.4	1015	1154	1084.5	246.477	23.3	0.6	46	2.4	plms	ceneozoic	5	35	1.833	1.465	6.8079	1.075	10.8673	8.51127	1022	1049	27	3.7	3.57	7.563	60	4	841	32	1616	808
11	6.42892	10.121	2.1	665	683	674	320.952	2.48	0.16	4.8	3.2	qft2-omr	cenozoic	7	20	0.6563	1.12	5.74	0.39	15.622	13.3669	685	826	755.5	1.93	3.57	211.625	3.37	2	558	2.685	1512	1035
8	1.0668	4.189	1.1	676	711	693.5	630.455	1.93	0.26	3.6	1.6	qft2-omr	cenozoic	7	63	0.6875	1.76	0.606	0.32	5.2	2.00241	706	732	719	0.921	1.7	422.941	19	1	379	10	837	608
1	5.56719	9.309	2.19	675	719	697	318.265	2.78	0.16	5.4	3.8	omr-eoas-ja	ceneozoic	7	22	0.5763	1.46	3.813	0.53	11.171	8.5707	733	1123	928	1.91	3.12	297.436	49	2	614	25.5	1470	1042
10	0.633814	3.006	0.834	677	692	684.5	820.743	0.885	0.27	1.5	1.1	omr-eoas-ja	ceneozoic	7	28	0.7582	0.54	1.174	0.07	6.763	3.02817	686	916	801	1.5	2.17	369.124	32	3	373	17.5	618	495.5
2	0.48058	2.653	0.775	673	690	681.5	879.355	2.145	0.59	3.7	0.94	omr-eoas-ja	ceneozoic	6	30	0.8245	0.49	0.981	0.06	5.58	2.18795	690	991	840.5	1.44	2.03	414.039	37	2	371	19.5	730	550.5
3	0.447669	2.565	0.739	673	680	676.5	915.426	1.55	0	3.1	0.89	omr-eoas-ja	ceneozoic	6	65	0.8303	1.01	0.443	0.12	5.379	2.09404	677	1022	849.5	1.32	1.87	454.278	41	1	445	21	771	608
4	0.423781	2.434	0.8	673	688	680.5	850.625	2.6	0.4	4.8	0.8	omr-eoas-ja	ceneozoic	6	43	1	0.6	0.706	0.08	4.936	1.73786	674	1099	886.5	1.3	1.82	487.088	37	1	658	19	876	767
5	0.590109	2.863	0.798	663	673	668	837.093	1.37	0.14	2.6	1	omr-eoas-ja	ceneozoic	6	16	0.798	0.28	2.108	0.04	4.917	1.626	665	999	832	1.3	1.87	444.92	39	0	477	19.5	638	557.5
6	0.977439	3.899	1.09	672	708	690	633.028	3.43	0.53	6.33	1.4	omr-eoas-ja	ceneozoic	6	48	0.7786	1.17	0.835	0.21	3.928	1.10129	688	857	772.5	0.86	1.24	622.984	33	0	285	16.5	715	500
7	1.81598	5.506	1.6	665	725	695	434.375	2.91	0.42	5.4	2.1	omr-eoas-ja	ceneozoic	4	47	0.7619	1.72	1.056	0.46	6.392	2.68124	735	1069	902	1.6	2.57	350.973	40	2	376	21	754	565
6	0.857937	4.523	1.88	213	236	224.5	119.415	1.255	0.11	2.4	1	plbk	cenozoic	7	82	1.88	1.43	0.6	0.45	8.774	5.09873	242	402	322	1.9	3.5	92	24	1.2	832	12.6	1651	1241.5
11	3.15097	7.36	2.85	202	250	226	79.298	1.655	0.81	2.5	2	plbk	cenozoic	7	58	1.425	2.02	1.56	0.96	9.279	5.71839	259	506	382.5	1.68	3.51	108.974	32	2.1	746	17.05	1662	1204
4	1.14209	4.719	1.62	171	214	192.5	118.827	1.175	0.95	1.4	1.3	plbk	cenozoic	7	63	1.246	1.43	0.8	0.39	6.446	3.00096	222	379	300.5	1.9	2.4	125.208	18	1.9	816	9.95	1342	1079
5	0.335785	2.675	1.063	172	198	185	174.036	1.75	0.7	2.8	0.62	plbk	cenozoic	7	67	1.715	0.72	0.47	0.13	4.906	1.65861	203	312	257.5	1.4	1.9	135.526	10	1.4	464	5.7	885	674.5
2	1.16797	4.282	1.32	167	208	187.5	142.045	2.2	1	3.4	1.4	plbk	cenozoic	7	44	0.943	1.07	1.09	0.24	8.535	5.44287	225	436	330.5	2.2	2.56	129.102	9	3.4	701	6.2	1318	1009.5
3	1.70953	5.277	1.78	163	211	187	105.056	2.08	0.86	3.3	1.2	plbk	cenozoic	7	42	1.483	0.88	1.94	0.26	8.206	4.71287	216	344	280	1.96	2.53	110.672	12	2.3	616	7.15	1293	954.5
8	0.988444	4.068	1.62	155	204	179.5	110.802	3.1	2.1	4.1	0.86	plbk	cenozoic	7	75	1.884	1.13	0.87	0.3	10.886	8.45322	195	340	267.5	2.6	3.74	71.524	19	3.9	600	11.45	1704	1152
7	1.81976	5.747	2.01	163	202	182.5	90.796	1.215	0.23	2.2	1.1	plbk	cenozoic	7	74	1.827	1.42	1.28	0.48	8.748	5.50633	204	310	257	2.05	2.6	98.846	11	1.9	728	6.45	1409	1068.5
9	1.9367	6.012	2.13	154	198	176	82.629	1.68	0.36	3	1.7	plbk	cenozoic	7	68	1.253	2.02	0.96	0.72	9.355	5.85834	205	343	274	2.63	3.37	81.306	12	2.7	759	7.35	1645	1202
10	5.1148	8.946	3.61	1290	1416	1353	374.792	4.4	1.6	7.2	2	MUR	cenozoic	7	55	1.8	1.919	2.665	1.15	11.677	8.26079	1773	1940	1856.5	2.53	4.5	412.556	34	8.23	576	21.115	1363	969.5
9	3.39587	7.821	2.99	1313	1425	1369	457.86	2.4	1.2	3.6	1.5	MUR	cenozoic	7	64	1.99	1.675	2.027	0.83	9.81	5.57204	1459	1991	1725	2	4.24	406.84	30	2.7	576	16.35	1350	963
8	5.56441	9.98	3.56	1307	1423	1365	383.427	2.3	2	2.6	2.5	MUR	cenozoic	7	67	1.42	2.922	1.904	1.73	11.362	8.20007	1450	1900	1675	2.97	4.51	371.397	29	4	649	16.5	1570	1109.5
11	7.84348	10.288	3.63	1313	1478	1395.5	384.435	3.6	1.7	5.5	2.8	MUR	cenozoic	7	32	1.3	1.563	5.018	0.95	13.694	12.7996	1525	2513	2019	2.9	5.4	373.889	37	5	627	21	1833	1230
12	2.66756	6.264	1.9	1339	1427	1383	727.895	4.9	1.4	8.4	2.3	MUR	cenozoic	7	37	0.83	1.485	1.796	0.47	10.164	6.94589	1454	2177	1815.5	2.17	3.77	481.565	37	6.3	525	21.65	1361	943
6	7.77223	11.388	4.23	1283	1385	1334	315.366	1.65	1.5	1.8	3.2	MUR	cenozoic	7	51	1.32	2.847	2.73	2.01	15.623	18.2015	1411	1746	1578.5	5	5.29	298.393	27	3.3	837	15.15	1994	1415.5
7	1.88786	5.617	1.88	1310	1476	1393	740.957	7.5	3	12	1.9	MUR	cenozoic	7	59	0.99	1.956	0.965	0.61	11.419	6.93071	1435	1722	1578.5	2.8	4.78	330.23	20	3.9	439	11.95	1370	904.5
5	4.72354	10.562	4.17	1349	1466	1407.5	337.53	2.15	1.3	3	1.2	QFT2	cenozoic	7	54	3.47	1.13	4.18	0.79	11.874	9.09444	1485	2187	1836	2.8	4.8	382.5	38	3	756	20.5	1455	1105.5
4	4.37272	8.606	3.5	1361	1510	1435.5	410.143	6	3.2	8.8	2	MUR	cenozoic	7	60	1.75	2.093	2.089	1.22	13.989	13.3776	1569	2508	2038.5	3.8	5.6	364.018	34	3.3	594	18.65	1787	1190.5
