# Supplementary material for: Using machine learning to predict processes and morphometric features of watershed
Source: Sci Rep. 2023 May 25;13:8498. doi: 10.1038/s41598-023-35634-2 (PMC10212989; doi:10.1038/s41598-023-35634-2)
Supplement: Supplementary file 1 — Supplementary Information 1. [file 41598_2023_35634_MOESM1_ESM.zip › data/DEM2.tif.aux.xml]

<PAMDataset>
  <PAMRasterBand band="1">
    <Histograms>
      <HistItem>
        <HistMin>681.0001220703125</HistMin>
        <HistMax>734.99853515625</HistMax>
        <BucketCount>256</BucketCount>
        <IncludeOutOfRange>1</IncludeOutOfRange>
        <Approximate>0</Approximate>
        <HistCounts>686|949|1304|1771|1682|1550|1318|1182|1124|1054|1057|1065|1056|1023|981|969|963|1002|1090|1225|1403|1659|1833|4552|2567|1781|1112|738|680|640|561|487|398|360|279|233|236|273|253|255|226|213|248|253|275|304|313|309|279|243|225|201|194|207|225|253|341|525|626|783|880|748|655|519|550|553|312|341|398|418|421|327|102|126|92|105|93|67|73|65|71|73|64|67|66|60|59|62|51|49|52|52|59|45|53|63|39|40|53|45|48|58|35|45|50|41|51|39|35|47|44|33|46|45|30|43|43|31|46|45|32|36|48|35|37|43|34|37|35|36|41|34|41|31|40|40|27|36|38|32|33|39|35|36|30|37|34|33|39|33|32|36|28|40|30|34|27|41|25|34|33|37|26|29|32|31|31|31|31|35|29|35|29|35|27|32|32|39|24|30|38|35|23|29|41|32|19|36|33|30|28|31|29|33|28|28|30|33|35|24|33|32|34|28|26|36|32|25|36|33|29|29|37|27|31|32|30|29|35|31|43|23|38|37|35|34|41|42|26|41|41|54|61|86|98|139|173|217|283|255|188|203|196|184|159|135|131|122|115|100|84|88|79|70|67|1</HistCounts>
      </HistItem>
    </Histograms>
    <Metadata>
      <MDI key="RepresentationType">ATHEMATIC</MDI>
      <MDI key="STATISTICS_COVARIANCES">164.5738396882551</MDI>
      <MDI key="STATISTICS_EXCLUDEDVALUES"></MDI>
      <MDI key="STATISTICS_MAXIMUM">734.99853515625</MDI>
      <MDI key="STATISTICS_MEAN">691.20667230358</MDI>
      <MDI key="STATISTICS_MINIMUM">681.00012207031</MDI>
      <MDI key="STATISTICS_SKIPFACTORX">1</MDI>
      <MDI key="STATISTICS_SKIPFACTORY">1</MDI>
      <MDI key="STATISTICS_STDDEV">12.828633586172</MDI>
    </Metadata>
  </PAMRasterBand>
</PAMDataset>
