# Supplementary material for: Using machine learning to predict processes and morphometric features of watershed
Source: Sci Rep. 2023 May 25;13:8498. doi: 10.1038/s41598-023-35634-2 (PMC10212989; doi:10.1038/s41598-023-35634-2)
Supplement: Supplementary file 1 — Supplementary Information 1. [file 41598_2023_35634_MOESM1_ESM.zip › data/Export_Output_3.shp.xml]

<?xml version="1.0" encoding="UTF-8"?>
<metadata xml:lang="en"><Esri><CreaDate>20200723</CreaDate><CreaTime>19471200</CreaTime><ArcGISFormat>1.0</ArcGISFormat><SyncOnce>TRUE</SyncOnce><DataProperties><lineage><Process ToolSource="c:\program files (x86)\arcgis\desktop10.7\ArcToolbox\Toolboxes\Data Management Tools.tbx\CalculateField" Date="20200629" Time="134853">CalculateField "Sub basin" OID_ "[FID] + 1" VB #</Process><Process ToolSource="c:\program files (x86)\arcgis\desktop10.7\ArcToolbox\Toolboxes\Data Management Tools.tbx\CalculateField" Date="20200630" Time="172336">CalculateField "Sub basin" elevation_ "[max_elevat] - [min_elevat]" VB #</Process><Process ToolSource="c:\program files (x86)\arcgis\desktop10.7\ArcToolbox\Toolboxes\Data Management Tools.tbx\CalculateField" Date="20200630" Time="172347">CalculateField "Sub basin" elevation_ "[max_elevat] - [min_elevat]" VB #</Process><Process ToolSource="c:\program files (x86)\arcgis\desktop10.7\ArcToolbox\Toolboxes\Data Management Tools.tbx\CalculateField" Date="20200630" Time="172441">CalculateField "Sub basin" range_dem_ "[elevation_] / [lenght_bas]" VB #</Process><Process ToolSource="c:\program files (x86)\arcgis\desktop10.7\ArcToolbox\Toolboxes\Data Management Tools.tbx\CalculateField" Date="20200630" Time="185004">CalculateField "Sub basin" range_slop "[slope_mean] + [min_slope] / 2" VB #</Process><Process ToolSource="c:\program files (x86)\arcgis\desktop10.7\ArcToolbox\Toolboxes\Data Management Tools.tbx\CalculateField" Date="20200701" Time="173922">CalculateField "Sub basin" range_Dd "([Dd_min] + [range_Dd]) / 2" VB #</Process><Process ToolSource="c:\program files (x86)\arcgis\desktop10.7\ArcToolbox\Toolboxes\Data Management Tools.tbx\CalculateField" Date="20200711" Time="084427">CalculateField "Sub basin" Af "100* ([Ar] / [Shape_Area])" VB #</Process><Process ToolSource="c:\program files (x86)\arcgis\desktop10.7\ArcToolbox\Toolboxes\Data Management Tools.tbx\CalculateField" Date="20200711" Time="084520">CalculateField "Sub basin" Af_50 "[Af] - 50" VB #</Process><Process ToolSource="c:\program files (x86)\arcgis\desktop10.7\ArcToolbox\Toolboxes\Data Management Tools.tbx\CalculateField" Date="20200711" Time="090159">CalculateField "Sub basin" Hi "([elevation_] - [min_elevat] ) / ( [max_elevat]  - [min_elevat] )" VB #</Process><Process ToolSource="c:\program files (x86)\arcgis\desktop10.7\ArcToolbox\Toolboxes\Data Management Tools.tbx\CalculateField" Date="20200711" Time="090213">CalculateField "Sub basin" Hi "([elevation_] - [min_elevat] ) / ( [max_elevat]  - [min_elevat] )" VB #</Process><Process ToolSource="c:\program files (x86)\arcgis\desktop10.7\ArcToolbox\Toolboxes\Data Management Tools.tbx\CalculateField" Date="20200711" Time="090411">CalculateField "Sub basin" hmean ( [max_elevat]  - [min_elevat] )/2 VB #</Process><Process ToolSource="c:\program files (x86)\arcgis\desktop10.7\ArcToolbox\Toolboxes\Data Management Tools.tbx\CalculateField" Date="20200711" Time="090441">CalculateField "Sub basin" hmean ( [max_elevat] + [min_elevat] )/2 VB #</Process><Process ToolSource="c:\program files (x86)\arcgis\desktop10.7\ArcToolbox\Toolboxes\Data Management Tools.tbx\CalculateField" Date="20200711" Time="090524">CalculateField "Sub basin" hmean ( [max_elevat] + [min_elevat] ) VB #</Process><Process ToolSource="c:\program files (x86)\arcgis\desktop10.7\ArcToolbox\Toolboxes\Data Management Tools.tbx\CalculateField" Date="20200711" Time="090604">CalculateField "Sub basin" hmean ( [max_elevat] + [min_elevat] ) VB #</Process><Process ToolSource="c:\program files (x86)\arcgis\desktop10.7\ArcToolbox\Toolboxes\Data Management Tools.tbx\CalculateField" Date="20200711" Time="090641">CalculateField "Sub basin" mean2 "[mean2] / 2" VB #</Process><Process ToolSource="c:\program files (x86)\arcgis\desktop10.7\ArcToolbox\Toolboxes\Data Management Tools.tbx\CalculateField" Date="20200711" Time="090657">CalculateField "Sub basin" mean2 "[mean2] / 2" VB #</Process><Process ToolSource="c:\program files (x86)\arcgis\desktop10.7\ArcToolbox\Toolboxes\Data Management Tools.tbx\CalculateField" Date="20200711" Time="090715">CalculateField "Sub basin" mean2 "[hmean] / 2" VB #</Process><Process ToolSource="c:\program files (x86)\arcgis\desktop10.7\ArcToolbox\Toolboxes\Data Management Tools.tbx\CalculateField" Date="20200711" Time="090758">CalculateField "Sub basin" Hi "( [mean2]  - [min_elevat] ) / ( [max_elevat]  - [min_elevat] )" VB #</Process><Process ToolSource="c:\program files (x86)\arcgis\desktop10.7\ArcToolbox\Toolboxes\Data Management Tools.tbx\CalculateField" Date="20200711" Time="091322">CalculateField "Sub basin" Hi "( [mean2]  - [min_elevat] ) / ( [max_elevat]  - [min_elevat] )" VB #</Process><Process ToolSource="c:\program files (x86)\arcgis\desktop10.7\ArcToolbox\Toolboxes\Data Management Tools.tbx\CalculateField" Date="20200711" Time="091442">CalculateField "Sub basin" Hi "( [mean2]  - [min_elevat] ) / ( [max_elevat]  - [min_elevat] )" VB #</Process><Process ToolSource="c:\program files (x86)\arcgis\desktop10.7\ArcToolbox\Toolboxes\Data Management Tools.tbx\CalculateField" Date="20200711" Time="100305">CalculateField "Sub basin" Hi "( 1379.5  - [min_elevat] ) / ( [max_elevat]  - [min_elevat] )" VB #</Process><Process ToolSource="c:\program files (x86)\arcgis\desktop10.7\ArcToolbox\Toolboxes\Data Management Tools.tbx\CalculateField" Date="20200711" Time="100431">CalculateField "Sub basin" Hi "( 1379.5  - [min_elevat] ) / ( [max_elevat]   - [min_elevat] )" VB #</Process></lineage></DataProperties></Esri></metadata>
