# Supplementary material for: Using machine learning to predict processes and morphometric features of watershed
Source: Sci Rep. 2023 May 25;13:8498. doi: 10.1038/s41598-023-35634-2 (PMC10212989; doi:10.1038/s41598-023-35634-2)
Supplement: Supplementary file 1 — Supplementary Information 1. [file 41598_2023_35634_MOESM1_ESM.zip › data/fan2.shp.xml]

<?xml version="1.0" encoding="UTF-8"?>
<metadata xml:lang="en"><Esri><CreaDate>20200629</CreaDate><CreaTime>18422100</CreaTime><ArcGISFormat>1.0</ArcGISFormat><SyncOnce>TRUE</SyncOnce><DataProperties><lineage><Process ToolSource="c:\program files (x86)\arcgis\desktop10.7\ArcToolbox\Toolboxes\Data Management Tools.tbx\CalculateField" Date="20200629" Time="184221">CalculateField "Alluvial fan" Name "[FID] +1" VB #</Process><Process ToolSource="c:\program files (x86)\arcgis\desktop10.7\ArcToolbox\Toolboxes\Data Management Tools.tbx\CalculateField" Date="20200702" Time="172709">CalculateField "Alluvial fan" range_DEM "( [DEM_min]  + [max_DEM] ) / 2" VB #</Process><Process ToolSource="c:\program files (x86)\arcgis\desktop10.7\ArcToolbox\Toolboxes\Data Management Tools.tbx\CalculateField" Date="20200702" Time="172826">CalculateField "Alluvial fan" rang_L "[range_DEM] / [lenght_fan]" VB #</Process><Process ToolSource="c:\program files (x86)\arcgis\desktop10.7\ArcToolbox\Toolboxes\Data Management Tools.tbx\CalculateField" Date="20200702" Time="173143">CalculateField "Alluvial fan" mean_slope "( [min_slope]  + [max_slope] ) / 2" VB #</Process><Process ToolSource="c:\program files (x86)\arcgis\desktop10.7\ArcToolbox\Toolboxes\Data Management Tools.tbx\CalculateField" Date="20200705" Time="095323">CalculateField "Alluvial fan" erosion_1 7 VB #</Process><Process ToolSource="c:\program files (x86)\arcgis\desktop10.7\ArcToolbox\Toolboxes\Data Management Tools.tbx\CalculateField" Date="20200705" Time="095400">CalculateField "Alluvial fan" erosion_1 7 VB #</Process><Process ToolSource="c:\program files (x86)\arcgis\desktop10.7\ArcToolbox\Toolboxes\Data Management Tools.tbx\CalculateField" Date="20200705" Time="095431">CalculateField "Alluvial fan" erosion_1 7 VB #</Process><Process ToolSource="c:\program files (x86)\arcgis\desktop10.7\ArcToolbox\Toolboxes\Data Management Tools.tbx\CalculateField" Date="20200705" Time="095457">CalculateField "Alluvial fan" erosion_1 4 VB #</Process><Process ToolSource="c:\program files (x86)\arcgis\desktop10.7\ArcToolbox\Toolboxes\Data Management Tools.tbx\CalculateField" Date="20200705" Time="095633">CalculateField "Alluvial fan" erosion_1 6 VB #</Process><Process ToolSource="c:\program files (x86)\arcgis\desktop10.7\ArcToolbox\Toolboxes\Data Management Tools.tbx\CalculateField" Date="20200705" Time="122308">CalculateField "Alluvial fan" BS "[lenght_fan] / [shoaae_fan]" VB #</Process><Process ToolSource="c:\program files (x86)\arcgis\desktop10.7\ArcToolbox\Toolboxes\Data Management Tools.tbx\CalculateField" Date="20200705" Time="123216">CalculateField "Alluvial fan" EDEAL_FAN "(3.14* [shoaae_fan] * 2 * [Angel] ) / 360" VB #</Process><Process ToolSource="c:\program files (x86)\arcgis\desktop10.7\ArcToolbox\Toolboxes\Data Management Tools.tbx\CalculateField" Date="20200705" Time="123251">CalculateField "Alluvial fan" cc "[Shape_Area] / [EDEAL_FAN]" VB #</Process><Process ToolSource="c:\program files (x86)\arcgis\desktop10.7\ArcToolbox\Toolboxes\Data Management Tools.tbx\CalculateField" Date="20200705" Time="123413">CalculateField "Alluvial fan" volum_fan (((3.14* [shoaae_fan] * [lenght_fan] ) / 3 ) * ( [Angel] / 360)) VB #</Process></lineage></DataProperties></Esri></metadata>
