# Supplementary material for: Using machine learning to predict processes and morphometric features of watershed
Source: Sci Rep. 2023 May 25;13:8498. doi: 10.1038/s41598-023-35634-2 (PMC10212989; doi:10.1038/s41598-023-35634-2)
Supplement: Supplementary file 1 — Supplementary Information 1. [file 41598_2023_35634_MOESM1_ESM.zip › data/fan3.shp.xml]

<?xml version="1.0" encoding="UTF-8"?>
<metadata xml:lang="en"><Esri><CreaDate>20200629</CreaDate><CreaTime>18515600</CreaTime><ArcGISFormat>1.0</ArcGISFormat><SyncOnce>TRUE</SyncOnce><DataProperties><lineage><Process ToolSource="c:\program files (x86)\arcgis\desktop10.7\ArcToolbox\Toolboxes\Data Management Tools.tbx\CalculateField" Date="20200629" Time="185156">CalculateField "Alluvial fan" Name "[FID] + 1" VB #</Process><Process ToolSource="c:\program files (x86)\arcgis\desktop10.7\ArcToolbox\Toolboxes\Data Management Tools.tbx\CalculateField" Date="20200702" Time="170615">CalculateField "Alluvial fan" range "( [min_dem]  + [max_dem] ) / 2" VB #</Process><Process ToolSource="c:\program files (x86)\arcgis\desktop10.7\ArcToolbox\Toolboxes\Data Management Tools.tbx\CalculateField" Date="20200702" Time="170631">CalculateField "Alluvial fan" range_L "[range] / [lenght_fan]" VB #</Process><Process ToolSource="c:\program files (x86)\arcgis\desktop10.7\ArcToolbox\Toolboxes\Data Management Tools.tbx\CalculateField" Date="20200702" Time="171026">CalculateField "Alluvial fan" mean_slope "( [min_slope] + [max_slope] ) / 2" VB #</Process><Process ToolSource="c:\program files (x86)\arcgis\desktop10.7\ArcToolbox\Toolboxes\Data Management Tools.tbx\CalculateField" Date="20200705" Time="100354">CalculateField "Alluvial fan" erosion_1 7 VB #</Process><Process ToolSource="c:\program files (x86)\arcgis\desktop10.7\ArcToolbox\Toolboxes\Data Management Tools.tbx\CalculateField" Date="20200705" Time="123600">CalculateField "Alluvial fan" BS "[lenght_fan] / [shoaae_fan]" VB #</Process><Process ToolSource="c:\program files (x86)\arcgis\desktop10.7\ArcToolbox\Toolboxes\Data Management Tools.tbx\CalculateField" Date="20200705" Time="123712">CalculateField "Alluvial fan" edeal_fan "(3.14* [shoaae_fan] * 2 * [angel] ) / 360" VB #</Process><Process ToolSource="c:\program files (x86)\arcgis\desktop10.7\ArcToolbox\Toolboxes\Data Management Tools.tbx\CalculateField" Date="20200705" Time="123752">CalculateField "Alluvial fan" cc "[Shape_Area] / [edeal_fan]" VB #</Process><Process ToolSource="c:\program files (x86)\arcgis\desktop10.7\ArcToolbox\Toolboxes\Data Management Tools.tbx\CalculateField" Date="20200705" Time="123857">CalculateField "Alluvial fan" volum_fan (((3.14* [shoaae_fan] * [lenght_fan]) / 3)* ( [angel] / 360)) VB #</Process></lineage></DataProperties></Esri></metadata>
