# Supplementary material for: Using machine learning to predict processes and morphometric features of watershed
Source: Sci Rep. 2023 May 25;13:8498. doi: 10.1038/s41598-023-35634-2 (PMC10212989; doi:10.1038/s41598-023-35634-2)
Supplement: Supplementary file 1 — Supplementary Information 1. [file 41598_2023_35634_MOESM1_ESM.zip › data/geology2.shp.xml]

<?xml version="1.0" encoding="UTF-8"?>
<metadata>
	<idinfo>
		<citation>
			<citeinfo>
				<origin>U.S. Geological Survey, Central Energy Resources Team</origin>
				<origin>R.M. Pollastro (comp.)</origin>
				<origin>Feliks Persits (comp.)</origin>
				<origin>Douglas Steinshouer (comp.)</origin>
				<pubdate>19991100</pubdate>
				<title>Geologic provinces of Iran (prv2cg)</title>
				<edition>1.0</edition>
				<geoform>Downloadable GIS Data</geoform>
				<pubinfo>
					<publish>U.S. Geological Survey, Central Energy Resources Team</publish>
				</pubinfo>
				<lworkcit>
					<citeinfo>
						<origin>R.M. Pollastro (comp.)</origin>
						<origin>Feliks Persits (comp.)</origin>
						<origin>Douglas Steinshouer (comp.)</origin>
						<pubdate>1999</pubdate>
						<title>Map showing Geology, Oil and Gas Fields, and Geological Provinces of Iran</title>
						<edition>1.0</edition>
						<geoform>Digital Maps</geoform>
						<serinfo>
							<sername>U.S. Geological Survey Open-File Report</sername>
							<issue>OFR-97-470-G</issue>
						</serinfo>
						<pubinfo>
							<pubplace>Denver, Colorado</pubplace>
							<publish>U.S. Geological Survey, Central Energy Resources Team</publish>
						</pubinfo>
						<onlink>http://geology.cr.usgs.gov/energy/WorldEnergy/OF97-470G/index.html</onlink>
						<lworkcit>
							<citeinfo>
								<origin>U.S. Geological Survey</origin>
								<pubdate>1998</pubdate>
								<title>World energy data on CD-ROM</title>
								<edition>1.0</edition>
								<geoform>map</geoform>
								<serinfo>
									<sername>USGS Open-File Report</sername>
									<issue>97-470</issue>
								</serinfo>
								<othercit>
Open File Report 97-470G is one of a series of region to continent-
scale geologic maps of the world being published on
CD-ROM by the U.S. Geological Survey's World Energy Project.
</othercit>
								<onlink>http://energy.cr.usgs.gov/oilgas/wep/</onlink>
							</citeinfo>
						</lworkcit>
					</citeinfo>
				</lworkcit>
				<onlink>http://energy.cr.usgs.gov/oilgas/wep/</onlink></citeinfo>
		</citation>
		<descript>
			<abstract>
This data set includes arcs, polygons, and polygon labels for geologic
and petroleum provinces interpreted and designated by R.M. Pollastro
based on numerous literature and map resources.
</abstract>
			<purpose>
Each region is divided into geologic provinces.  The purpose of
this data set is to outline areas with similar geologic,
geographic, structural, and petroleum characteristics.  These areas
are utilized as one of the primary required strategic tools in the
USGS World Energy Project for assessing the petroleum potential
of this region.
</purpose>
			<supplinf>
The geologic province data set is produced from the interpretation
and combination of several resources, including the bedrock geology,
the distribution of oil and gas fields, structural geology, and
geography.  Numerous sources of geologic information are used
for the final interpretation and designation of these provinces
by R.M. Pollastro.
Each province is assigned a unique number: the first digit is the
region number.  An attempt is made to number the provinces in
geographical order.    The significant sources of
information used to compile this data set are listed in the
Selected References portion of the legend, and in the ASCII
text file, REF.txt.  Offshore province boundaries are defined
by the 2000 meter bathymetric contour from the U.S. Geological
Survey.

Map showing Geology, Oil and Gas fields and Geologic Provinces
of Iran is a GIS data set designed originally in ESRI's ARC/INFO
ver. 7.0.4 and 7.1.2 software.
</supplinf>
		</descript>
		<descript></descript>
		<timeperd>
			<timeinfo>
				<sngdate>
					<caldate>19990900</caldate>
				</sngdate>
			</timeinfo>
			<current>publication date</current>
		</timeperd>
		<status>
			<progress>Complete</progress>
			<update>None planned</update>
		</status>
		<spdom>
			<bounding>
				<westbc>43.616</westbc>
				<eastbc>65.484</eastbc>
				<northbc>40.128</northbc>
				<southbc>24.728</southbc>
			</bounding>
		</spdom>
		<keywords>
			<theme>
				<themekt>None</themekt>
				<themekey>Geologic Provinces</themekey>
				<themekey>Oil</themekey>
				<themekey>Gas</themekey>
			</theme>
			<theme>
				<themekt>Gateway to the Earth Thesaurus</themekt>
				<themekey>Oil shale resources</themekey>
				<themekey>Oil sand resources</themekey>
				<themekey>Natural gas resources</themekey>
				<themekey>Economic geology</themekey>
			</theme>
			<theme>
				<themekt>ArcIMS Metadata Server Theme Codes Thesaurus</themekt>
				<themekey>geoscientificInformation</themekey>
				<themekey>environment</themekey>
			</theme>
			<theme>
				<themekt>USGS Energy Program Themes Thesaurus</themekt>
				<themekey>Earth Science</themekey>
				<themekey>Natural Resources</themekey>
				<themekey>U.S. Geological Survey</themekey>
				<themekey>USGS</themekey>
				<themekey>Geology</themekey>
				<themekey>Oil</themekey>
				<themekey>Natural Gas</themekey>
				<themekey>Petroleum</themekey>
				<themekey>Resource Assessment</themekey>
			</theme>
			<place>
				<placekt>None</placekt>
				<placekey>Iran</placekey>
				<placekey>Islamic Republic of Iran</placekey>
				<placekey>IR</placekey>
				<placekey>Middle East</placekey>
			</place>
			<place>
				<placekt>USGS Energy Program Petroleum Assessment Units</placekt>
				<placekey>Middle Caspian Basin, Province 1109</placekey>
				<placekey>South Caspian Basin, Province 1112</placekey>
				<placekey>Kura Basin, Province 1113</placekey>
				<placekey>Karabogaz-Karakum High, Province 1153</placekey>
				<placekey>Amu-Darya Basin, Province 1154</placekey>
				<placekey>Kopet-Dag Foldbelt, Province 1155</placekey>
				<placekey>Oman Mountains, Province 2017</placekey>
				<placekey>Gulf of Oman Basin, Province 2018</placekey>
				<placekey>Rub Al Khali Basin, Province 2019</placekey>
				<placekey>Interior Homocline-Central Arch, Province 2020</placekey>
				<placekey>Greater Ghawar Uplift, Province 2021</placekey>
				<placekey>Qatar Arch, Province 2022</placekey>
				<placekey>Widyan Basin-Interior Platform, Province 2023</placekey>
				<placekey>Mesopotamian Foredeep Basin, Province 2024</placekey>
				<placekey>Zagros Fold Belt, Province 2030</placekey>
				<placekey>Zagros Thrust Zone, Province 2031</placekey>
				<placekey>Araks, Province 2080</placekey>
				<placekey>Lesser Caucasus, Province 2081</placekey>
				<placekey>Central Iranian Basins, Province 2091</placekey>
				<placekey>Central Iranian Microcontinents, Province 2092</placekey>
				<placekey>Lut Block and Depression, Province 2093</placekey>
				<placekey>Alborz Fold Belt, Province 2094</placekey>
				<placekey>Southeast Afghanistan, Province 8001</placekey>
				<placekey>Makran, Province 8021</placekey>
				<placekey>Baluchistan, Province 8022</placekey>
				<placekey>Central Afghanistan, Province 8023</placekey>
			</place>
		</keywords>
		<accconst>None</accconst>
		<useconst>
The oil and gas field centerpoints data set is part of
a proprietary database, and field names or any other data
associated with the field centerpoints cannot be
attributed or displayed.  Furthermore, portions of this
database covering coastline and country boundaries contain
intellectual property of Environmental Systems Research
Institute, Inc. (ESRI), and are used with permission.  End
users are permitted to use these data sets for their own
internal use, including derivative work, but are prohibited
from using and redistributing these data individually or in
a derivative work to third parties.  Please refer to the
"ATTACHMENT B" file on this CD-ROM for further information on
ESRI's license agreement.
</useconst>
		<ptcontac>
			<cntinfo>
				<cntorgp>
					<cntper>Richard M. Pollastro</cntper>
					<cntorg>U.S. Geological Survey, Central Energy Resource Team</cntorg>
				</cntorgp>
				<cntpos>Research Geologist</cntpos>
				<cntaddr>
					<addrtype>mailing and physical address</addrtype>
					<address>U.S. Geological Survey, Box 25046, MS 939, Denver Federal Center</address>
					<city>Denver</city>
					<state>Colorado</state>
					<postal>80225</postal>
					<country>USA</country>
				</cntaddr>
				<cntvoice>303-236-5750</cntvoice>
				<cntemail>datamgt@usgs.gov</cntemail>
			</cntinfo>
		</ptcontac>
		<browse>
			<browsen>http:\\certmapper.cr.usgs.gov\data\we\ofr97470g\graphic\prv2cg.jpg</browsen>
			<browset>JPEG</browset>
		</browse>
		<datacred>
Digital Geologic Map Compilation - Feliks Persits, Douglas Steinshouer
Geological Attribution - Feliks Persits, Douglas Steinshouer, Richard Pollastro
Fault map compilation - Richard Pollastro, Douglas Steinshouer
Province Boundaries    - Richard Pollastro
Province Boundary Digital Compilation - Lee Osmonson
Oil and Gas Database - Tim Klett
Implementation of metadata- Feliks Persits, Douglas Steinshouer, B.S. Larson
Arcview project - Feliks Persits, Douglas Steinshouer
CD-ROM implementation - Feliks Persits, Douglas Steinshouer, B.S. Larson
</datacred>
		<native>
Server and Operating System: Sun Sparc Server 1000 with Solaris 2.5.1
GIS software:  Workstation ARC/INFO ver. 7.1.2
Set of subdirectories of 145 MB total size
</native>
	</idinfo>
	<dataqual>
		<attracc>
			<attraccr>
Overall accuracy of the geologic province boundaries are based
on the accuracy of the general geology coverage, IR_GEO.
</attraccr>
			<qattracc>
				<attraccv>Not evaluated</attraccv>
				<attracce>
Accuracy of this theme is a function of the geologic source
material and subsequent interpretation.
</attracce>
			</qattracc>
		</attracc>
		<logic>
Standard ARC/INFO attributes in coverage's Feature Attribute
Table include AREA, and PERIMETER, and depend on accuracy of
IR_GEO.  Any additional attributing is character-type, not
value-type, and any detected errors are corrected via
visual editing.
Execution of Arc/Info Clean command indicates the coverage is topologically
clean.  Duplicate lines, overshoots and undershoots if any are corrected.
All polygons are closed and labeled.  In some rare cases very small polygons
could be eliminated.  Polygons at the edge of the map are closed with a
map estent polygon.
</logic>
		<complete>
All character-type attributes are verified via visual editing.
All designated provinces in this geographic area are accounted for.
</complete>
		<posacc>
			<horizpa>
				<horizpar>
This is specific to the geology theme, but it is the underlying
basis for creating a province map.

1. Original geological map is of 250 m. maximum accuracy
(0.1 mm on paper map of 1:2,500,000 scale)
2. Scanned images are of 200 dot/inch resolution (0.1 mm on paper).
Therefore fuzzy tolerance for CLEAN command in ARC/INFO is set to 500 meters
(two pixels).
3. Several steps are taken to vectorize scanned images.
The projection information is given on the original map as
"...adjusted from Polyconic Projection of the International 1:1,000,000
Map of the World."  Because such projection is not supported by ESRI's ARC/INFO
software, it is necessary to georeference the map to a known projection.
This is done as follows
3.1. A latitude/longitude grid with cell size 2 * 2 degree
is projected to Lambert Conformal Conic projection and then
used to create an ARC/INFO point coverage.  That point coverage
is used to create "to - from" links by means of the
ARC/INFO CONTROLPOINTS command.
3.2  A gray-scale scanned image converted to an Arc/Info grid of the original
paper map is transformed to Lambert Conformal Conic projection by means of
the ARC/INFO GRIDWARP command (polynomial of the second order),
using the "to - from" links created with the  CONTROLPOINTS command.
3.3  The source of the geologic contacts is a mylar sheet with the linework
traced from the source map on a light table. This mylar sheet is scanned
as a binary image and then vectorized with the ARC/INFO GRIDLINE utility.
The resulting coverage is projected to the Lambert Conformal Conic
projection, and then adjusted with the Arcedit adjust command to match
the rectified gray-scale image of the source map.  The vectorized
coverage is edited and attributed in arcedit using the gray-scale image
of the source map as a background guide.
3.4  Polygon boundaries and geologic attributing of the ARC/INFO
coverage from step 3.3 are verified and corrected by comparison to the
grey-scale image background.
3.5  A series of piecewise "rubbersheet" transformations are
applied to the final ARC/INFO coverage to ensure a closer match
to the ArcWorld 1:3M cartographic layers (CRTY3m and RIV3M), which are
used as the base map for the digital geologic maps of the world in this
series.

Overall position error was estimated by randomly selected set of locations on the
ESRI coverages and the same locations on the final geology coverage (ir_geo).
RMS error is 1.6 km (0.6 mm of the original paper map) with a maximum error of
about 6 km (2.4 mm on the original paper map).
</horizpar>
				<qhorizpa>
					<horizpav>1600 meters</horizpav>
					<horizpae>
This is specific to the geology theme, but it is the underlying
basis for creating a province map.
Overall position error was estimated by randomly selected set of locations on the
ESRI coverages and the same locations on the final geology coverage (ir_geo).
RMS error is 1.6 km (0.6 mm of the original paper map) with a maximum error of
about 6 km (2.4 mm on the original paper map).
</horizpae>
				</qhorizpa>
			</horizpa>
		</posacc>
		<lineage>
			<srcinfo>
				<srccite>
					<citeinfo>
						<origin>Geological Survey of Iran</origin>
						<pubdate>19850000</pubdate>
						<title>Geological Map of Iran</title>
						<geoform>Map</geoform>
						<pubinfo>
							<pubplace>Tehran, Iran</pubplace>
							<publish>
Islamic Republic of Iran
Ministry of Mines and Metals
Geological Survey of Iran
</publish>
						</pubinfo>
						<othercit>Compiled by A. Haghipour and A. Aghanabati</othercit>
					</citeinfo>
				</srccite>
				<srcscale>2500000</srcscale>
				<typesrc>Paper</typesrc>
				<srctime>
					<timeinfo>
						<sngdate>
							<caldate>19850000</caldate>
						</sngdate>
					</timeinfo>
					<srccurr>publication date</srccurr>
				</srctime>
				<srccitea>GSI</srccitea>
				<srccontr>Geologic contacts, major faults, geologic age and lithology, where applicable.</srccontr>
			</srcinfo>
			<srcinfo>
				<srccite>
					<citeinfo>
						<origin>Environmental Systems Research Institute, Inc. (ESRI)(comp.)</origin>
						<pubdate>19920000</pubdate>
						<title>Arcworld Digital Map of the world</title>
						<geoform>Digital files - ARC/INFO coverages</geoform>
						<pubinfo>
							<pubplace>Redlands, CA, USA</pubplace>
							<publish>Environmental Systems Research Institute, Inc. (ESRI)</publish>
						</pubinfo>
					</citeinfo>
				</srccite>
				<srcscale>3000000</srcscale>
				<typesrc>CD-ROM</typesrc>
				<srctime>
					<timeinfo>
						<sngdate>
							<caldate>19920000</caldate>
						</sngdate>
					</timeinfo>
					<srccurr>Date of publication</srccurr>
				</srctime>
				<srccitea>ESRI</srccitea>
				<srccontr>
Used as a basemap to adjust spatial location of objects digitized from GSI maps.
Also, selected cities were taken for coverage city_ir.
</srccontr>
			</srcinfo>
			<srcinfo>
				<srccite>
					<citeinfo>
						<origin>Petroconsultants International Data Corp.</origin>
						<pubdate>19960000</pubdate>
						<title>Petroconsultants Exploration and Production Database</title>
						<geoform>Digital data set - Oracle database</geoform>
					</citeinfo>
				</srccite>
				<typesrc>CD-ROM</typesrc>
				<srctime>
					<timeinfo>
						<sngdate>
							<caldate>19960000</caldate>
						</sngdate>
					</timeinfo>
					<srccurr>Publication date</srccurr>
				</srctime>
				<srccitea>PCI</srccitea>
				<srccontr>Centerpoints of oil and gas fields.</srccontr>
			</srcinfo>
			<srcinfo>
				<srccite>
					<citeinfo>
						<origin>T.R. Klett, T.S. Ahlbrandt, J.W. Schmoker, and G.L. Dolton</origin>
						<pubdate>19970000</pubdate>
						<title>Ranking of the World's Oil and Gas Provinces by Known Petroleum Values</title>
						<serinfo>
							<sername>World Energy Data on CD-ROM</sername>
							<issue>Open-File Report 97-463</issue>
						</serinfo>
						<pubinfo>
							<pubplace>Denver, CO, USA</pubplace>
							<publish>U.S. Geological Survey</publish>
						</pubinfo>
					</citeinfo>
				</srccite>
				<typesrc>CD-ROM</typesrc>
				<srctime>
					<timeinfo>
						<sngdate>
							<caldate>19970000</caldate>
						</sngdate>
					</timeinfo>
					<srccurr>19990400</srccurr>
				</srctime>
				<srccitea>USGS</srccitea>
				<srccontr>Boundaries and attributes of geologic provinces.</srccontr>
			</srcinfo>
			<procstep>
				<procdesc>
This is specific to the geology theme, but it is the underlying
basis for creating a province map.

Geologic contacts are inked on mylar sheet placed on top of source map on
light table.  Mylar sheet of traced geologic contacts is scanned as TIFF
format binary image.  Binary image converted to ARC/INFO grid. Linework is
vectorized. Polygons are attributed with geologic age and type.

Scan original paper map on large format Anatech Eagle scanner, producing
one gray-scale image in TIFF format at 200 dot/inch resolution.
Scanned image is converted to ARC/INFO grid by means of the ARC/INFO imagegrid
command. The grid is then transformed to Lambert Conformal Conic projection
with the  ARC/INFO GRIDWARP command (polynomial of the second order).
The "from-to" links for transformation are created with the ARC/INFO
CONTROLPOINTS command, where a latitude/longitude graticule (point
coverage) with cell size 2 X 2 degrees is used as a reference.

Geologic contact coverage is cleaned and georeferenced.
Verification and correction of geologic age polygons, using grey-scale
image of Geological Survey of Iran source map as a backdrop guide.
Label attributes are populated in Arcedit.
(This step is performed simultaneously with verification of
position of arcs and labels.)

A series of piecewise "rubbersheet" transformations
are applied to the ARC/INFO geologic coverage created after
the verification of linework and attribute values.
The ARC/INFO coverages that are used for transformation
are ESRI's ArcWorld 1:3M GIS cartographic layers (RIV3M, CTRY3M).
To perform rubber transformation the combination of ARC/INFO
ARCEDIT ADD (links) and ADJUST commands are applied.
There are a number of such transformations for each selected
area of original coverage.

Major faults are digitized and attributed in Arcedit,
using the gray-scale image of the source map and the
geologic age polygon coverage as a background guide.

Layout of "Map Showing Geology, Oil and Gas Fields, Geologic
Provinces, and Major Faults of Iran" is produced in Arcplot,
using the ARC/INFO coverages described in this metadata file.
Postscript and HPGL files are produced.

Layout of the "Province" map without geologic age is produced in Arcplot.
Postscript and HPGL files are produced.

Adobe Acrobat Portable Document file (PDF), iranmap.pdf is produced
in Adobe Acrobat Exchange using the postscript files of
map showing geology, map without geology and text files.
The PDF file is used to generate tif, gif and jpg files with
Adober Phtoshop version 5.5.

Arcview shapefiles are produced in Arcview v3.0 from the
coverages described in this metadata file.  An Arcview
project and an ArcExplorer project are created.

ARC/INFO exchange format files (.e00), "ungenerate" format text files (.gen),
comma delimited attribute files (.csv) and SDTS files are generated of the
ARC/INFO coverages described in this metadata file
</procdesc>
				<procdate>1999</procdate>
				<proccont>
					<cntinfo>
						<cntperp>
							<cntper>Feliks Persits</cntper>
						</cntperp>
						<cntpos>GIS Analyst, Contract</cntpos>
						<cntaddr>
							<addrtype>mailing and physical address</addrtype>
							<address>
U.S. Geological Survey, MS 939
Box 25046
Denver Federal Center
</address>
							<city>Denver</city>
							<state>Colorado</state>
							<postal>80225-0046</postal>
							<country>U.S.A.</country>
						</cntaddr>
						<cntvoice>303-236-3612</cntvoice>
						<cntfax>303-236-8822</cntfax>
						<cntemail>fpersits@usgs.gov</cntemail>
						<hours>8 am to 4 pm U.S. Rocky Mountain Time Zone</hours>
					</cntinfo>
				</proccont>
			</procstep>
		</lineage>
	</dataqual>
	<spdoinfo>
		<direct>Vector</direct>
		<ptvctinf><esriterm Name="prv2cg_Clip1"><efeatyp Sync="TRUE">Simple</efeatyp><efeageom code="4" Sync="TRUE"></efeageom><esritopo Sync="TRUE">FALSE</esritopo><efeacnt Sync="TRUE">0</efeacnt><spindex Sync="TRUE">TRUE</spindex><linrefer Sync="TRUE">FALSE</linrefer></esriterm></ptvctinf></spdoinfo>
	<spref>
		<horizsys>
			<geograph>
				<geogunit>Decimal degrees</geogunit>
			</geograph>
			<geodetic>
				<horizdn Sync="TRUE">D_WGS_1984</horizdn>
				<ellips Sync="TRUE">WGS_1984</ellips>
				<semiaxis Sync="TRUE">6378137.000000</semiaxis>
				<denflat Sync="TRUE">298.257224</denflat>
			</geodetic>
		</horizsys>
	</spref>
	<eainfo>
		<detailed Name="prv2cg_Clip1">
			<enttyp>
				<enttypl>Geologic provinces</enttypl>
				<enttypd>Name of geologic and petroleum provinces. Polygon attribute table</enttypd>
				<enttypds>U.S. Geological Survey; T. Klett and others, 1997.</enttypds>
				<enttypt Sync="TRUE">Feature Class</enttypt><enttypc Sync="TRUE">0</enttypc></enttyp>
			<attr><attrlabl Sync="TRUE">OBJECTID</attrlabl><attalias Sync="TRUE">FID</attalias><attrtype Sync="TRUE">OID</attrtype><attwidth Sync="TRUE">4</attwidth><atprecis Sync="TRUE">0</atprecis><attscale Sync="TRUE">0</attscale><attrdef Sync="TRUE">Internal feature number.</attrdef><attrdefs Sync="TRUE">Esri</attrdefs><attrdomv><udom Sync="TRUE">Sequential unique whole numbers that are automatically generated.</udom></attrdomv></attr><attr><attrlabl Sync="TRUE">Shape</attrlabl><attalias Sync="TRUE">Shape</attalias><attrtype Sync="TRUE">Geometry</attrtype><attwidth Sync="TRUE">0</attwidth><atprecis Sync="TRUE">0</atprecis><attscale Sync="TRUE">0</attscale><attrdef Sync="TRUE">Feature geometry.</attrdef><attrdefs Sync="TRUE">Esri</attrdefs><attrdomv><udom Sync="TRUE">Coordinates defining the features.</udom></attrdomv></attr><attr>
				<attrlabl>Area</attrlabl>
				<attrdef>Area of polygon</attrdef>
				<attrdefs>Software computed</attrdefs>
				<attrdomv>
					<rdom>
						<rdommin>42938788.10448</rdommin>
						<rdommax>392951818981.65112</rdommax>
						<attrunit>Square meters</attrunit>
					</rdom>
				</attrdomv>
				<attalias Sync="TRUE">AREA</attalias><attrtype Sync="TRUE">Double</attrtype><attwidth Sync="TRUE">8</attwidth><atprecis Sync="TRUE">0</atprecis><attscale Sync="TRUE">0</attscale></attr>
			<attr>
				<attrlabl>Perimeter</attrlabl>
				<attrdef>Perimeter of polygon</attrdef>
				<attrdefs>Software computed</attrdefs>
				<attrdomv>
					<rdom>
						<rdommin>34028.02850</rdommin>
						<rdommax>4816262.65275</rdommax>
						<attrunit>Meters</attrunit>
					</rdom>
				</attrdomv>
				<attalias Sync="TRUE">PERIMETER</attalias><attrtype Sync="TRUE">Double</attrtype><attwidth Sync="TRUE">8</attwidth><atprecis Sync="TRUE">0</atprecis><attscale Sync="TRUE">0</attscale></attr>
			<attr><attrlabl Sync="TRUE">PRV2CG_</attrlabl><attalias Sync="TRUE">PRV2CG_</attalias><attrtype Sync="TRUE">Integer</attrtype><attwidth Sync="TRUE">4</attwidth><atprecis Sync="TRUE">0</atprecis><attscale Sync="TRUE">0</attscale></attr><attr><attrlabl Sync="TRUE">PRV2CG_ID</attrlabl><attalias Sync="TRUE">PRV2CG_ID</attalias><attrtype Sync="TRUE">Integer</attrtype><attwidth Sync="TRUE">4</attwidth><atprecis Sync="TRUE">0</atprecis><attscale Sync="TRUE">0</attscale></attr><attr>
				<attrlabl>code</attrlabl>
				<attrdef>Unique numeric code assigned to each geologic province</attrdef>
				<attrdefs>U.S. Geological Survey; T. Klett and others, 1997.</attrdefs>
				<attrdomv>
					<edom>
						<edomv>1109</edomv>
						<edomvd>Middle Caspian Basin</edomvd>
						<edomvds>U.S. Geological Survey</edomvds>
					</edom>
					<edom>
						<edomv>1112</edomv>
						<edomvd>South Caspian Basin</edomvd>
						<edomvds>U.S. Geological Survey</edomvds>
					</edom>
					<edom>
						<edomv>1113</edomv>
						<edomvd>Kura Basin</edomvd>
						<edomvds>U.S. Geological Survey</edomvds>
					</edom>
					<edom>
						<edomv>1153</edomv>
						<edomvd>Karabogaz-Karakum High</edomvd>
						<edomvds>U.S. Geological Survey</edomvds>
					</edom>
					<edom>
						<edomv>1154</edomv>
						<edomvd>Amu-Darya Basin</edomvd>
						<edomvds>U.S. Geological Survey</edomvds>
					</edom>
					<edom>
						<edomv>1155</edomv>
						<edomvd>Kopet-Dag Foldbelt</edomvd>
						<edomvds>U.S. Geological Survey</edomvds>
					</edom>
					<edom>
						<edomv>2017</edomv>
						<edomvd>Oman Mountains</edomvd>
						<edomvds>U.S. Geological Survey</edomvds>
					</edom>
					<edom>
						<edomv>2018</edomv>
						<edomvd>Gulf of Oman Basin</edomvd>
						<edomvds>U.S. Geological Survey</edomvds>
					</edom>
					<edom>
						<edomv>2019</edomv>
						<edomvd>Rub Al Khali Basin</edomvd>
						<edomvds>U.S. Geological Survey</edomvds>
					</edom>
					<edom>
						<edomv>2020</edomv>
						<edomvd>Int. Homocline-Central Arch</edomvd>
						<edomvds>U.S. Geological Survey</edomvds>
					</edom>
					<edom>
						<edomv>2021</edomv>
						<edomvd>Greater Ghawar Uplift</edomvd>
						<edomvds>U.S. Geological Survey</edomvds>
					</edom>
					<edom>
						<edomv>2022</edomv>
						<edomvd>Qatar Arch</edomvd>
						<edomvds>U.S. Geological Survey</edomvds>
					</edom>
					<edom>
						<edomv>2023</edomv>
						<edomvd>Widyan Basin-Int. Platform</edomvd>
						<edomvds>U.S. Geological Survey</edomvds>
					</edom>
					<edom>
						<edomv>2024</edomv>
						<edomvd>Mesopotamian Foredeep Basin</edomvd>
						<edomvds>U.S. Geological Survey</edomvds>
					</edom>
					<edom>
						<edomv>2030</edomv>
						<edomvd>Zagros Fold Belt</edomvd>
						<edomvds>U.S. Geological Survey</edomvds>
					</edom>
					<edom>
						<edomv>2031</edomv>
						<edomvd>Zagros Thrust Zone</edomvd>
						<edomvds>U.S. Geological Survey</edomvds>
					</edom>
					<edom>
						<edomv>2080</edomv>
						<edomvd>Araks</edomvd>
						<edomvds>U.S. Geological Survey</edomvds>
					</edom>
					<edom>
						<edomv>2081</edomv>
						<edomvd>Lesser Caucasus</edomvd>
						<edomvds>U.S. Geological Survey</edomvds>
					</edom>
					<edom>
						<edomv>2091</edomv>
						<edomvd>Central Iranian Basins</edomvd>
						<edomvds>U.S. Geological Survey</edomvds>
					</edom>
					<edom>
						<edomv>2092</edomv>
						<edomvd>Central Iranian Microcontinents</edomvd>
						<edomvds>U.S. Geological Survey</edomvds>
					</edom>
					<edom>
						<edomv>2093</edomv>
						<edomvd>Lut Block and Depression</edomvd>
						<edomvds>U.S. Geological Survey</edomvds>
					</edom>
					<edom>
						<edomv>2094</edomv>
						<edomvd>Alborz Fold Belt</edomvd>
						<edomvds>U.S. Geological Survey</edomvds>
					</edom>
					<edom>
						<edomv>8001</edomv>
						<edomvd>Southeast Afghanistan</edomvd>
						<edomvds>U.S. Geological Survey</edomvds>
					</edom>
					<edom>
						<edomv>8021</edomv>
						<edomvd>Makran</edomvd>
						<edomvds>U.S. Geological Survey</edomvds>
					</edom>
					<edom>
						<edomv>8022</edomv>
						<edomvd>Baluchistan</edomvd>
						<edomvds>U.S. Geological Survey</edomvds>
					</edom>
					<edom>
						<edomv>8023</edomv>
						<edomvd>Central Afghanistan</edomvd>
						<edomvds>U.S. Geological Survey</edomvds>
					</edom>
				</attrdomv>
				<attalias Sync="TRUE">CODE</attalias><attrtype Sync="TRUE">Integer</attrtype><attwidth Sync="TRUE">4</attwidth><atprecis Sync="TRUE">0</atprecis><attscale Sync="TRUE">0</attscale></attr>
			<attr>
				<attrlabl>name</attrlabl>
				<attrdef>Unique geographic/descriptive name given to each geologic province</attrdef>
				<attrdefs>U.S. Geological Survey; T. Klett and others, 1997.</attrdefs>
				<attrdomv>
					<edom>
						<edomv>Middle Caspian Basin</edomv>
						<edomvd>Middle Caspian Basin</edomvd>
						<edomvds>U.S. Geological Survey</edomvds>
					</edom>
					<edom>
						<edomv>South Caspian Basin</edomv>
						<edomvd>South Caspian Basin</edomvd>
						<edomvds>U.S. Geological Survey</edomvds>
					</edom>
					<edom>
						<edomv>Kura Basin</edomv>
						<edomvd>Kura Basin</edomvd>
						<edomvds>U.S. Geological Survey</edomvds>
					</edom>
					<edom>
						<edomv>Karabogaz-Karakum High</edomv>
						<edomvd>Karabogaz-Karakum High</edomvd>
						<edomvds>U.S. Geological Survey</edomvds>
					</edom>
					<edom>
						<edomv>Amu-Darya Basin</edomv>
						<edomvd>Amu-Darya Basin</edomvd>
						<edomvds>U.S. Geological Survey</edomvds>
					</edom>
					<edom>
						<edomv>Kopet-Dag Foldbelt</edomv>
						<edomvd>Kopet-Dag Foldbelt</edomvd>
						<edomvds>U.S. Geological Survey</edomvds>
					</edom>
					<edom>
						<edomv>Oman Mountains</edomv>
						<edomvd>Oman Mountains</edomvd>
						<edomvds>U.S. Geological Survey</edomvds>
					</edom>
					<edom>
						<edomv>Gulf of Oman Basin</edomv>
						<edomvd>Gulf of Oman Basin</edomvd>
						<edomvds>U.S. Geological Survey</edomvds>
					</edom>
					<edom>
						<edomv>Rub Al Khali Basin</edomv>
						<edomvd>Rub Al Khali Basin</edomvd>
						<edomvds>U.S. Geological Survey</edomvds>
					</edom>
					<edom>
						<edomv>Int. Homocline-Central Arch</edomv>
						<edomvd>Int. Homocline-Central Arch</edomvd>
						<edomvds>U.S. Geological Survey</edomvds>
					</edom>
					<edom>
						<edomv>Greater Ghawar Uplift</edomv>
						<edomvd>Greater Ghawar Uplift</edomvd>
						<edomvds>U.S. Geological Survey</edomvds>
					</edom>
					<edom>
						<edomv>Qatar Arch</edomv>
						<edomvd>Qatar Arch</edomvd>
						<edomvds>U.S. Geological Survey</edomvds>
					</edom>
					<edom>
						<edomv>Widyan Basin-Int. Platform</edomv>
						<edomvd>Widyan Basin-Int. Platform</edomvd>
						<edomvds>U.S. Geological Survey</edomvds>
					</edom>
					<edom>
						<edomv>Mesopotamian Foredeep Basin</edomv>
						<edomvd>Mesopotamian Foredeep Basin</edomvd>
						<edomvds>U.S. Geological Survey</edomvds>
					</edom>
					<edom>
						<edomv>Zagros Fold Belt</edomv>
						<edomvd>Zagros Fold Belt</edomvd>
						<edomvds>U.S. Geological Survey</edomvds>
					</edom>
					<edom>
						<edomv>Zagros Thrust Zone</edomv>
						<edomvd>Zagros Thrust Zone</edomvd>
						<edomvds>U.S. Geological Survey</edomvds>
					</edom>
					<edom>
						<edomv>Araks</edomv>
						<edomvd>Araks</edomvd>
						<edomvds>U.S. Geological Survey</edomvds>
					</edom>
					<edom>
						<edomv>Caucasus</edomv>
						<edomvd>Lesser Caucasus</edomvd>
						<edomvds>U.S. Geological Survey</edomvds>
					</edom>
					<edom>
						<edomv>Central Iranian Basins</edomv>
						<edomvd>Central Iranian Basins</edomvd>
						<edomvds>U.S. Geological Survey</edomvds>
					</edom>
					<edom>
						<edomv>Central Iranian Microcontinents</edomv>
						<edomvd>Central Iranian Microcontinents</edomvd>
						<edomvds>U.S. Geological Survey</edomvds>
					</edom>
					<edom>
						<edomv>Lut Block and Depression</edomv>
						<edomvd>Lut Block and Depression</edomvd>
						<edomvds>U.S. Geological Survey</edomvds>
					</edom>
					<edom>
						<edomv>Alborz Fold Belt</edomv>
						<edomvd>Alborz Fold Belt</edomvd>
						<edomvds>U.S. Geological Survey</edomvds>
					</edom>
					<edom>
						<edomv>Southeast Afghanistan</edomv>
						<edomvd>Southeast Afghanistan</edomvd>
						<edomvds>U.S. Geological Survey</edomvds>
					</edom>
					<edom>
						<edomv>Makran</edomv>
						<edomvd>Makran</edomvd>
						<edomvds>U.S. Geological Survey</edomvds>
					</edom>
					<edom>
						<edomv>Baluchistan</edomv>
						<edomvd>Baluchistan</edomvd>
						<edomvds>U.S. Geological Survey</edomvds>
					</edom>
					<edom>
						<edomv>Central Afghanistan</edomv>
						<edomvd>Central Afghanistan</edomvd>
						<edomvds>U.S. Geological Survey</edomvds>
					</edom>
				</attrdomv>
				<attalias Sync="TRUE">NAME</attalias><attrtype Sync="TRUE">String</attrtype><attwidth Sync="TRUE">50</attwidth><atprecis Sync="TRUE">0</atprecis><attscale Sync="TRUE">0</attscale></attr>
			<attr>
				<attrlabl>type</attrlabl>
				<attrdef>
Code denoting whether geologic province is to be assessed for
oil and gas resource potential by U.S. Geological Survey World
Energy Project.
</attrdef>
				<attrdefs>U.S. Geological Survey</attrdefs>
				<attrdomv>
					<edom>
						<edomv>b</edomv>
						<edomvd>boutique province (to be assessed by World Energy Project)</edomvd>
						<edomvds>U.S. Geological Survey, Klett and others, 1997</edomvds>
					</edom>
					<edom>
						<edomv>p</edomv>
						<edomvd>priority province (to be assessed by World Energy Project)</edomvd>
						<edomvds>U.S. Geological Survey, Klett and others, 1997</edomvds>
					</edom>
					<edom>
						<edomv>"no value"</edomv>
						<edomvd>will not be assessed by World Energy Project</edomvd>
						<edomvds>U.S. Geological Survey, Klett and others, 1997</edomvds>
					</edom>
				</attrdomv>
				<attalias Sync="TRUE">TYPE</attalias><attrtype Sync="TRUE">String</attrtype><attwidth Sync="TRUE">2</attwidth><atprecis Sync="TRUE">0</atprecis><attscale Sync="TRUE">0</attscale></attr>
			<attr>
				<attrlabl>reg</attrlabl>
				<attrdef>
Code denoting World Energy assessment region to which geologic
province is assigned.
</attrdef>
				<attrdefs>U.S. Geological Survey</attrdefs>
				<attrdomv>
					<edom>
						<edomv>1</edomv>
						<edomvd>Former Soviet Union</edomvd>
						<edomvds>U.S. Geological Survey, Klett and others, 1997</edomvds>
					</edom>
					<edom>
						<edomv>2</edomv>
						<edomvd>North Africa and the Middle East</edomvd>
						<edomvds>U.S. Geological Survey, Klett and others, 1997</edomvds>
					</edom>
					<edom>
						<edomv>3</edomv>
						<edomvd>Asia Pacific Region</edomvd>
						<edomvds>U.S. Geological Survey, Klett and others, 1997</edomvds>
					</edom>
					<edom>
						<edomv>4</edomv>
						<edomvd>Europe</edomvd>
						<edomvds>U.S. Geological Survey, Klett and others, 1997</edomvds>
					</edom>
					<edom>
						<edomv>5</edomv>
						<edomvd>North America</edomvd>
						<edomvds>U.S. Geological Survey, Klett and others, 1997</edomvds>
					</edom>
					<edom>
						<edomv>6</edomv>
						<edomvd>South America</edomvd>
						<edomvds>U.S. Geological Survey, Klett and others, 1997</edomvds>
					</edom>
					<edom>
						<edomv>7</edomv>
						<edomvd>Subsaharan Africa</edomvd>
						<edomvds>U.S. Geological Survey, Klett and others, 1997</edomvds>
					</edom>
					<edom>
						<edomv>8</edomv>
						<edomvd>South Asia</edomvd>
						<edomvds>U.S. Geological Survey, Klett and others, 1997</edomvds>
					</edom>
				</attrdomv>
				<attalias Sync="TRUE">REG</attalias><attrtype Sync="TRUE">Integer</attrtype><attwidth Sync="TRUE">4</attwidth><atprecis Sync="TRUE">0</atprecis><attscale Sync="TRUE">0</attscale></attr>
			<attr><attrlabl Sync="TRUE">Shape_Length</attrlabl><attalias Sync="TRUE">Shape_Length</attalias><attrtype Sync="TRUE">Double</attrtype><attwidth Sync="TRUE">8</attwidth><atprecis Sync="TRUE">0</atprecis><attscale Sync="TRUE">0</attscale><attrdef Sync="TRUE">Length of feature in internal units.</attrdef><attrdefs Sync="TRUE">Esri</attrdefs><attrdomv><udom Sync="TRUE">Positive real numbers that are automatically generated.</udom></attrdomv></attr><attr><attrlabl Sync="TRUE">Shape_Area</attrlabl><attalias Sync="TRUE">Shape_Area</attalias><attrtype Sync="TRUE">Double</attrtype><attwidth Sync="TRUE">8</attwidth><atprecis Sync="TRUE">0</atprecis><attscale Sync="TRUE">0</attscale><attrdef Sync="TRUE">Area of feature in internal units squared.</attrdef><attrdefs Sync="TRUE">Esri</attrdefs><attrdomv><udom Sync="TRUE">Positive real numbers that are automatically generated.</udom></attrdomv></attr></detailed>
	</eainfo>
	<distinfo>
		<distrib>
			<cntinfo>
				<cntperp>
					<cntper>Christa Lopez</cntper>
					<cntorg>USGS, Central Energy Resources Team</cntorg>
				</cntperp>
				<cntaddr>
					<addrtype>mailing and physical address</addrtype>
					<address>
Box 25046, MS 939
Denver Federal Center
</address>
					<city>Denver</city>
					<state>Colorado</state>
					<postal>80225-0046</postal>
					<country>USA</country>
				</cntaddr>
				<cntvoice>303-236-1644</cntvoice>
				<cntemail>clopez@usgs.gov</cntemail>
				<hours>8 a.m. - 4 p.m. U.S. Rocky Mountain Time Zone</hours>
			</cntinfo>
		</distrib>
		<resdesc>Downloadable Data</resdesc>
		<distliab>This publication was prepared by an agency of the United States Government. Neither the United States Government nor any agency thereof, nor any of their employees, makes any warranty, expressed or implied, or assumes any legal liability or responsibility for the accuracy, completeness, or usefulness of any information, apparatus, product, or process disclosed in this report, or represents that its use would not infringe privately owned rights. Reference therein to any specific commercial product, process, or service by trade name, trademark, manufacturer, or otherwise does not necessarily constitute or imply its endorsement, recommendation, or favoring by the United States Government or any agency thereof. Although all data and software published are used by the U.S. Geological Survey, no warranty, expressed or implied, is made by the U.S. Geological Survey as to the accuracy of the data and related materials and (or) the functioning of the software. The act of distribution shall not constitute any such warranty, and no responsibility is assumed by the U.S. Geological Survey in the use of these data, software, or related materials.</distliab>
		<stdorder>
			<digform>
				<digtinfo>
					<formname>ArcInfo Export File</formname>
					<formcont>Geologic province features and attribute data</formcont>
					<formvern>ARC/INFO 7.0.4</formvern>
					<transize>81 KB</transize>
				</digtinfo>
				<digtopt>
					<onlinopt>
						<computer>
							<networka>
								<networkr>http://certmapper.cr.usgs.gov/data/we/ofr97470g/spatial/export/prv2cge.zip</networkr>
							</networka>
						</computer>
					</onlinopt>
				</digtopt>
				<digtopt>
					<offoptn>
						<offmedia>CD-ROM</offmedia>
						<recfmt>ISO 9660 with Apple HFS extensions</recfmt>
					</offoptn>
				</digtopt>
			</digform>
			<digform>
				<digtinfo>
					<formname>Shapefile</formname>
					<formcont>Geologic province features and attribute data</formcont>
					<formvern>ArcView 3.0</formvern>
					<transize>78 KB</transize>
				</digtinfo>
				<digtopt>
					<onlinopt>
						<computer>
							<networka>
								<networkr>http://certmapper.cr.usgs.gov/data/we/ofr97470g/spatial/shape/prv2cg.zip</networkr>
							</networka>
						</computer>
					</onlinopt>
				</digtopt>
				<digtopt>
					<offoptn>
						<offmedia>CD-ROM</offmedia>
						<recfmt>ISO 9660 with Apple HFS extensions</recfmt>
					</offoptn>
				</digtopt>
			</digform>
			<digform>
				<digtinfo>
					<formname>Image Map Service (WorldIran)</formname>
					<formvern>4.0.1</formvern>
					<formspec>ArcIMS Image Map Service</formspec>
					<formcont>A web-based interactive mapping system that accesses an ArcIMS Map Service running on certmapper.cr.usgs.gov</formcont>
				</digtinfo>
				<digtopt>
					<onlinopt>
						<computer>
							<networka>
								<networkr>http://certmapper.cr.usgs.gov/pubs/servlet/MapViewerBroker?Service=WorldIran&amp;OVMap=WorldIran_overview&amp;project=world</networkr>
								<networkr/></networka>
						</computer>
						<accinstr>This URL links to a web-based interactive mapping system that accesses an ArcIMS Image Map Service that runs in Netscape 4.7, Internet Explorer 4.5 and higher.  The mapservice can also be accessed using any custom client that adheres to the protocol specified through ArcXML.</accinstr>
					</onlinopt>
				</digtopt>
			</digform>
			<fees>none</fees>
			<ordering>This product can be downloaded individually using any one of the digital form, Network_Resource_Name URLs above. Each of these URLs may provide access to various formats of the same product.
</ordering>
		</stdorder>
	</distinfo>
	<metainfo>
		<metd>199911</metd>
		<metrd>20040625</metrd>
		<metc>
			<cntinfo>
				<cntperp>
					<cntper>Feliks Persits</cntper>
				</cntperp>
				<cntpos>GIS Analyst, Contract</cntpos>
				<cntaddr>
					<addrtype>mailing address</addrtype>
					<address>U.S. Geological Survey, Box 25046, MS 939, Denver Federal Center</address>
					<city>Denver</city>
					<state>Colorado</state>
					<postal>80225-0046</postal>
					<country>USA</country>
				</cntaddr>
				<cntvoice>303-236-3612</cntvoice>
				<cntemail>datamgt@usgs.gov</cntemail>
				<cntinst>For inquiries regarding this document, please include the metadata contact person's name, dataset name, and publication series and number.</cntinst>
			</cntinfo>
		</metc>
		<metstdn>FGDC Content Standards for Digital Geospatial Metadata</metstdn>
		<metstdv>FGDC-STD-001-1998</metstdv>
	</metainfo><Esri><ModDate>20200603</ModDate><ModTime>11061200</ModTime><DataProperties><itemProps><itemName Sync="TRUE">prv2cg_Clip1</itemName><imsContentType Sync="TRUE">002</imsContentType><itemLocation><linkage Sync="TRUE">file://\\DESKTOP-C7C6H05\C$\Users\Mohammad\Documents\ArcGIS\Default.gdb</linkage><protocol Sync="TRUE">Local Area Network</protocol></itemLocation></itemProps><coordRef><type Sync="TRUE">Geographic</type><geogcsn Sync="TRUE">GCS_WGS_1984</geogcsn><csUnits Sync="TRUE">Angular Unit: Degree (0.017453)</csUnits><peXml Sync="TRUE">&lt;GeographicCoordinateSystem xsi:type='typens:GeographicCoordinateSystem' xmlns:xsi='http://www.w3.org/2001/XMLSchema-instance' xmlns:xs='http://www.w3.org/2001/XMLSchema' xmlns:typens='http://www.esri.com/schemas/ArcGIS/10.7'&gt;&lt;WKT&gt;GEOGCS[&amp;quot;GCS_WGS_1984&amp;quot;,DATUM[&amp;quot;D_WGS_1984&amp;quot;,SPHEROID[&amp;quot;WGS_1984&amp;quot;,6378137.0,298.257223563]],PRIMEM[&amp;quot;Greenwich&amp;quot;,0.0],UNIT[&amp;quot;Degree&amp;quot;,0.0174532925199433],AUTHORITY[&amp;quot;EPSG&amp;quot;,4326]]&lt;/WKT&gt;&lt;XOrigin&gt;-400&lt;/XOrigin&gt;&lt;YOrigin&gt;-400&lt;/YOrigin&gt;&lt;XYScale&gt;1111948722.2222221&lt;/XYScale&gt;&lt;ZOrigin&gt;-100000&lt;/ZOrigin&gt;&lt;ZScale&gt;10000&lt;/ZScale&gt;&lt;MOrigin&gt;-100000&lt;/MOrigin&gt;&lt;MScale&gt;10000&lt;/MScale&gt;&lt;XYTolerance&gt;8.983152841195215e-09&lt;/XYTolerance&gt;&lt;ZTolerance&gt;0.001&lt;/ZTolerance&gt;&lt;MTolerance&gt;0.001&lt;/MTolerance&gt;&lt;HighPrecision&gt;true&lt;/HighPrecision&gt;&lt;LeftLongitude&gt;-180&lt;/LeftLongitude&gt;&lt;WKID&gt;4326&lt;/WKID&gt;&lt;LatestWKID&gt;4326&lt;/LatestWKID&gt;&lt;/GeographicCoordinateSystem&gt;</peXml></coordRef><lineage><Process ToolSource="c:\program files (x86)\arcgis\desktop10.7\ArcToolbox\Toolboxes\Analysis Tools.tbx\Clip" Date="20200603" Time="110614">Clip prv2cg os C:\Users\Mohammad\Documents\ArcGIS\Default.gdb\prv2cg_Clip1 #</Process></lineage></DataProperties><SyncDate>20200603</SyncDate><SyncTime>11061200</SyncTime><CreaDate>20200603</CreaDate><CreaTime>11070900</CreaTime><ArcGISFormat>1.0</ArcGISFormat><SyncOnce>TRUE</SyncOnce></Esri><mdDateSt Sync="TRUE">20200603</mdDateSt><dataIdInfo><envirDesc Sync="TRUE"> Version 6.2 (Build 9200) ; Esri ArcGIS 10.7.1.11595</envirDesc><dataLang><languageCode value="eng" Sync="TRUE"></languageCode><countryCode value="USA" Sync="TRUE"></countryCode></dataLang><idCitation><resTitle Sync="TRUE">prv2cg_Clip1</resTitle><presForm><PresFormCd value="005" Sync="TRUE"></PresFormCd></presForm></idCitation><spatRpType><SpatRepTypCd value="001" Sync="TRUE"></SpatRepTypCd></spatRpType></dataIdInfo><mdLang><languageCode value="eng" Sync="TRUE"></languageCode><countryCode value="USA" Sync="TRUE"></countryCode></mdLang><distInfo><distFormat><formatName Sync="TRUE">File Geodatabase Feature Class</formatName></distFormat></distInfo><mdHrLv><ScopeCd value="005" Sync="TRUE"></ScopeCd></mdHrLv><mdHrLvName Sync="TRUE">dataset</mdHrLvName><refSysInfo><RefSystem><refSysID><identCode code="4326" Sync="TRUE"></identCode><idCodeSpace Sync="TRUE">EPSG</idCodeSpace><idVersion Sync="TRUE">6.14(3.0.1)</idVersion></refSysID></RefSystem></refSysInfo><spatRepInfo><VectSpatRep><geometObjs Name="prv2cg_Clip1"><geoObjTyp><GeoObjTypCd value="002" Sync="TRUE"></GeoObjTypCd></geoObjTyp><geoObjCnt Sync="TRUE">0</geoObjCnt></geometObjs><topLvl><TopoLevCd value="001" Sync="TRUE"></TopoLevCd></topLvl></VectSpatRep></spatRepInfo></metadata>
