# Supplementary material for: Using machine learning to predict processes and morphometric features of watershed
Source: Sci Rep. 2023 May 25;13:8498. doi: 10.1038/s41598-023-35634-2 (PMC10212989; doi:10.1038/s41598-023-35634-2)
Supplement: Supplementary file 1 — Supplementary Information 1. [file 41598_2023_35634_MOESM1_ESM.zip › data/point1.prj]

PROJCS["WGS_1984_UTM_Zone_39N",GEOGCS["GCS_WGS_1984",DATUM["D_WGS_1984",SPHEROID["WGS_1984",6378137.0,298.257223563]],PRIMEM["Greenwich",0.0],UNIT["Degree",0.0174532925199433]],PROJECTION["Transverse_Mercator"],PARAMETER["False_Easting",500000.0],PARAMETER["False_Northing",0.0],PARAMETER["Central_Meridian",51.0],PARAMETER["Scale_Factor",0.9996],PARAMETER["Latitude_Of_Origin",0.0],UNIT["Meter",1.0]]
