# Supplementary material for: Using machine learning to predict processes and morphometric features of watershed
Source: Sci Rep. 2023 May 25;13:8498. doi: 10.1038/s41598-023-35634-2 (PMC10212989; doi:10.1038/s41598-023-35634-2)
Supplement: Supplementary file 1 — Supplementary Information 1. [file 41598_2023_35634_MOESM1_ESM.zip › data/river.shp.xml]

<?xml version="1.0"?>
<!--<!DOCTYPE metadata SYSTEM "http://www.esri.com/metadata/esriprof80.dtd">-->
<metadata xml:lang="en"><Esri><CreaDate>20200617</CreaDate><CreaTime>20131200</CreaTime><SyncOnce>TRUE</SyncOnce><ArcGISFormat>1.0</ArcGISFormat></Esri><idinfo><citation><citeinfo><onlink Sync="TRUE"></onlink></citeinfo></citation></idinfo><distInfo><distributor><distorTran><onLineSrc><linkage Sync="TRUE">file://</linkage><protocol Sync="TRUE">Local Area Network</protocol></onLineSrc></distorTran></distributor></distInfo><dataqual><lineage><procstep><procdesc Sync="TRUE">Dataset copied.</procdesc><srcused Sync="TRUE">D:\Bank\Back Up\River\River</srcused><date Sync="TRUE">20041202</date><time Sync="TRUE">14273300</time></procstep><procstep><procdesc Sync="TRUE">Dataset copied.</procdesc><srcused Sync="TRUE"></srcused><date Sync="TRUE">20050312</date><time Sync="TRUE">10061200</time></procstep><procstep><procdesc Sync="TRUE">Dataset copied.</procdesc><srcused Sync="TRUE"></srcused><date Sync="TRUE">20050702</date><time Sync="TRUE">17462900</time></procstep><procstep><procdesc Sync="TRUE">Dataset copied.</procdesc><srcused Sync="TRUE">G:\rahimi_river\River\RIVER2</srcused><date Sync="TRUE">20051004</date><time Sync="TRUE">14261600</time></procstep><procstep><procdesc Sync="TRUE">Dataset copied.</procdesc><srcused Sync="TRUE"></srcused><date Sync="TRUE">20090922</date><time Sync="TRUE">07301100</time></procstep></lineage></dataqual></metadata>
