# Supplementary material for: Using machine learning to predict processes and morphometric features of watershed
Source: Sci Rep. 2023 May 25;13:8498. doi: 10.1038/s41598-023-35634-2 (PMC10212989; doi:10.1038/s41598-023-35634-2)
Supplement: Supplementary file 1 — Supplementary Information 1. [file 41598_2023_35634_MOESM1_ESM.zip › data/subbasin/subbasin3.shp.xml]

<?xml version="1.0" encoding="UTF-8"?>
<metadata xml:lang="en"><Esri><CreaDate>20200629</CreaDate><CreaTime>18471700</CreaTime><ArcGISFormat>1.0</ArcGISFormat><SyncOnce>TRUE</SyncOnce><DataProperties><lineage><Process ToolSource="c:\program files (x86)\arcgis\desktop10.7\ArcToolbox\Toolboxes\Data Management Tools.tbx\CalculateField" Date="20200629" Time="184717">CalculateField "Sub basin" Name "[FID] + 1" VB #</Process><Process ToolSource="c:\program files (x86)\arcgis\desktop10.7\ArcToolbox\Toolboxes\Data Management Tools.tbx\CalculateField" Date="20200702" Time="165416">CalculateField "Sub basin" range_dem "( [min_dem]  + [max_dem] ) / 2" VB #</Process><Process ToolSource="c:\program files (x86)\arcgis\desktop10.7\ArcToolbox\Toolboxes\Data Management Tools.tbx\CalculateField" Date="20200702" Time="165434">CalculateField "Sub basin" range_L "[range_dem] / [lenght_bas]" VB #</Process><Process ToolSource="c:\program files (x86)\arcgis\desktop10.7\ArcToolbox\Toolboxes\Data Management Tools.tbx\CalculateField" Date="20200702" Time="165858">CalculateField "Sub basin" mean_slope "( [min_slope]  + [max_slope] ) / 2" VB #</Process><Process ToolSource="c:\program files (x86)\arcgis\desktop10.7\ArcToolbox\Toolboxes\Data Management Tools.tbx\CalculateField" Date="20200702" Time="170212">CalculateField "Sub basin" Db "( [min_Dd] + [max_Dd] ) / 2" VB #</Process></lineage></DataProperties></Esri></metadata>
